# Supplementary material for: Coordinated regulation of the entry and exit steps of aromatic amino acid biosynthesis supports the dual lignin pathway in grasses
Source: Nat Commun. 2023 Nov 9;14:7242. doi: 10.1038/s41467-023-42587-7 (PMC10636026; doi:10.1038/s41467-023-42587-7)
Supplement: Supplementary file 7 — Source Data [file 41467_2023_42587_MOESM7_ESM.xlsx]

## Sheet: Figures 1c-e
	Source Data for Figures 1c to e. Raw peak area for the alternative 13C isotopologues of phenylalanine, tyrosine and shikimate are organized in columns. Samples collected at different time points (two biological replicates per time point except for Brachypodium at time 0) are organized in rows. Calibration curves generated at three alternative concentrations of authentic standards (1, 10 and 50 µM…
	Predicted MW (monoisotopic mass in negative mode)
		Full 12C		Number of 13C atoms
		MW	MW -p	+1	+2	+3	+4	+5	+6	+7	+8	+9
	Tyrosine	181.074	180.066	181.069	182.073	183.076	184.079	185.082	186.086	187.089	188.092	189.096
	Phenylalanine	165.079	164.071	165.074	166.078	167.081	168.085	169.088	170.091	171.095	172.098	173.101
	Shikimate	174.053	173.045	174.048	175.052	176.055	177.058	178.061	179.065	180.068
	Calibration curves using authentic compounds (only 12C)
	µM standard (injection vol = 1 µL)	Tyrosine	Phenylalanine	Shikimate
	50	66661385	113000000	28914612
	10	14217158	24467316	6013701
	1	1486790	2572922	671424
	0	0	0	0
	Brachypodium Samples
	Plant Number	Feeding time (hour)	mg fresh weight extracted	Phe-12C	Phe+1	Phe+2	Phe+3	Phe+4	Phe+5	Phe+6	Phe+7	Phe+8	Phe+9	Tyr-12C	Tyr+1	Tyr+2	Tyr+3	Tyr+4	Tyr+5	Tyr+6	Tyr+7	Tyr+8	Tyr+9	Shk-12C	Shk+1	Shk+2	Shk+3	Shk+4	Shk+5	Shk+6	Shk+7
	1	0	7.8	2442951	nd	0	0	0	0	0	0	0	0	2332245	nd	0	0	0	0	0	0	0	0	2128095	nd	0	0	0	0	0	0
	2	2	18.6	3326167	nd	0	0	0	0	546802	691983	1126632	1127506	2660751	nd	0	0	0	0	232917	271428	406675	397626	2801571	nd	0	0	120658	285124	770860	1349730
	3	2	16.7	2878645	nd	0	0	0	0	476772	647344	898888	1039891	2850061	nd	0	0	0	0	216819	243784	390249	389156	2085635	nd	0	0	94259.4	183609	570418	1020586
	4	4	15.8	1949535	nd	0	0	0	0	385261	448150	837359	1291341	1376092	nd	0	0	0	0	197530	307273	504328	750042	1184123	nd	0	0	107803	229505	782738	2146999
	5	4	9.2	1658749	nd	0	0	0	0	143786	269384	527460	873382	1208316	nd	0	0	0	0	100601	130000	279053	417017	1033860	nd	0	0	24492.3	116314	491916	1370353
	6	6	18.6	2451808	nd	0	0	0	0	271178	426492	773344	1131940	2434960	nd	0	0	0	0	262317	331396	648462	1095813	1180830	nd	0	0	148848	271347	1115019	3369289
	7	6	17.2	2414939	nd	0	0	0	0	280569	379302	945836	1453335	1923880	nd	0	0	0	0	0	0	0	48945	1110467	nd	0	0	202140	401603	1363105	4593161
	8	12	17.3	2990473	nd	0	0	0	0	222364	414880	1146858	2985457	2164792	nd	0	0	0	0	138393	290536	876692	2268371	701464	nd	0	0	343185	757340	4059917	16907749
	9	12	14.4	2794202	nd	0	0	0	0	167238	248495	940659	2328756	2080905	nd	0	0	0	0	143864	269776	675475	1792730	800884	nd	0	0	338993	651202	3546406	14802758
	Arabidopsis Samples
	Plant Number	Feeding time (hour)	mg fresh weight extracted	Phe-12C	Phe+1	Phe+2	Phe+3	Phe+4	Phe+5	Phe+6	Phe+7	Phe+8	Phe+9	Tyr-12C	Tyr+1	Tyr+2	Tyr+3	Tyr+4	Tyr+5	Tyr+6	Tyr+7	Tyr+8	Tyr+9	Shk-12C	Shk+1	Shk+2	Shk+3	Shk+4	Shk+5	Shk+6	Shk+7
	1	0	12.5	3157775	nd	0	0	0	0	0	0	0	0	356865	nd	0	0	0	0	0	0	0	0	827428	nd	0	0	0	0	0	0
	2	0	11.8	3779339	nd	0	0	0	0	0	0	0	0	384447	nd	0	0	0	0	0	0	0	0	1017797	nd	0	0	0	0	0	0
	3	2	14.9	1061523	nd	0	0	0	0	140155	310213	907270	204164	161364	nd	0	0	0	0	0	0	17043	32812	786907	nd	0	0	0	0	49777	112205
	4	2	13.6	1288713	nd	0	0	0	0	122197	331854	1058805	167577	225065	nd	0	0	0	0	0	0	8344	12674	651788	nd	0	0	0	0	76108	95639
	5	4	16.3	849537	nd	0	0	0	0	0	138994	585767	1061936	191873	nd	0	0	0	0	0	0	14065	44576	683943	nd	0	0	0	0	129216	244288
	6	4	23	1424601	nd	0	0	0	0	112557	241577	782262	1669946	355129	nd	0	0	0	0	0	0	37873	84253	907695	nd	0	0	0	0	205408	464310
	7	6	15.2	901852	nd	0	0	0	0	0	105270	387606	829782	257324	nd	0	0	0	0	0	0	27328	50497	393995	nd	0	0	0	0	168778	380864
	8	6	15.3	785376	nd	0	0	0	0	25843	118055	392466	813859	304152	nd	0	0	0	0	0	0	20243	69615	481266	nd	0	0	0	0	162641	367199
	9	12	18.6	2145130	nd	0	0	0	0	0	44247	869867	2793940	679320	nd	0	0	0	0	0	0	27387	256683	366569	nd	0	0	0	0	186934	650557
	10	12	14.2	1649490	nd	0	0	0	0	0	45483	736452	2250428	539756	nd	0	0	0	0	0	0	87654	300828	491422	nd	0	0	0	0	130280	475710

## Sheet: Figure 2
	Source Data for Figure 2. Raw peak area for the alternative 13C isotopologues of phenylalanine, tyrosine and shikimate are organized in columns. Rows correspond to independent biological samples from leaves and stems that were collected at different time points in between 0 and 3 hours. Calibration curves generated at two alternative concentrations of authentic standards (5 and 50 µM) were used t…
		Calibration curves using authentic compounds (only 12C)
	µM standard (injection vol = 1 µL)	Phenylalanine	Tyrosine	Shikimate
	0	70551.4	0	0
	5	1.07806e+07	5.72055e+06	4.79528e+06
	50	1.0131e+08	5.28949e+07	5.43397e+07
	Sample type	Feeding time (hour)	mg fresh weight extracted	Phe-12C	Phe+1	Phe+2	Phe+3	Phe+4	Phe+5	Phe+6	Phe+7	Phe+8	Phe+9	Tyr	Tyr+1	Tyr+2	Tyr+3	Tyr+4	Tyr+5	Tyr+6	Tyr+7	Tyr+8	Tyr+9	Shk	Shk+1	Shk+2	Shk+3	Shk+4	Shk+5	Shk+6	Shk+7
	Arabidopsis_Leaves	0	29.8	5.79404e+06	500581	0	0	0	0	0	0	0	0	1.45859e+06	nd	0	0	0	0	0	0	0	0	1.89067e+06	139412	0	0	0	0	0	0
	Arabidopsis_Stem	0	23.9	6.37384e+06	563245	0	0	0	0	0	0	0	0	1.83817e+06	nd	0	0	0	0	0	0	0	0	2.00358e+07	1.57991e+06	3941.6	0	0	0	0	0
	Brachypodium_Stem	0	32.8	3.33766e+07	3.12685e+06	0	0	0	0	0	0	0	0	1.08981e+07	nd	0	0	0	0	0	0	0	0	9.80523e+06	764232	4034.45	0	0	0	0	0
	Brachypodium_Leaves	0	35.3	3.73896e+07	3.53286e+06	0	0	0	0	0	0	0	0	1.24095e+07	nd	0	0	0	0	0	0	0	0	4.36074e+07	3.53661e+06	10814.3	4163.27	0	0	0	0
	Setaria_Leaves	0	31.2	1.66794e+07	1.64062e+06	0	0	0	0	0	0	0	0	8.84127e+06	nd	0	0	0	0	0	0	0	0	1.41685e+06	101044	0	0	0	0	0	0
	Setaria_Stem	0	31.7	1.89086e+07	1.79925e+06	0	0	0	0	0	0	0	0	6.8996e+06	nd	0	0	0	0	0	0	0	0	3.76404e+06	294234	2998.4	0	0	0	0	0
	Arabidopsis_Leaves	0	36.6	3.56297e+06	254804	0	0	0	0	0	0	0	0	525059	nd	0	0	0	0	0	0	0	0	3.06606e+06	251696	0	0	0	0	0	0
	Arabidopsis_Stem	0	40	6.094e+06	558835	0	0	0	0	0	0	0	0	2.21871e+06	nd	0	0	0	0	0	0	0	0	2.69009e+07	2.19079e+06	0	0	0	0	0	0
	Brachypodium_Leaves	0	31.8	2.61889e+07	2.53438e+06	0	0	0	0	0	0	0	0	8.65147e+06	nd	0	0	0	0	0	0	0	0	3.042e+07	2.34409e+06	0	0	0	0	0	0
	Brachypodium_Stem	0	38	2.38078e+07	2.17465e+06	0	0	0	0	0	0	0	0	8.46826e+06	nd	0	0	0	0	0	0	0	0	6.62255e+06	525288	0	0	0	0	0	0
	Setaria_Leaves	0	41.7	1.60286e+07	1.51132e+06	0	0	0	0	0	0	0	0	7.70694e+06	nd	0	0	0	0	0	0	0	0	2.09511e+06	165856	0	0	0	0	0	0
	Setaria_Stem	0	41.3	2.47008e+07	2.39402e+06	0	0	0	0	0	0	0	0	9.16274e+06	nd	0	0	0	0	0	0	0	0	1.74612e+07	1.38675e+06	0	0	0	0	0	0
	Arabidopsis_Leaves	0.75	34.4	7.25935e+06	569815	26321.5	35610.4	48266.4	150484	125010	177780	805537	522770	1.01313e+06	19419.8	0	0	0	0	0	0	0	0	1.75323e+06	nd	0	16184.7	22996.2	39171.2	46346.1	57899.7
	Arabidopsis_Stem	0.75	24.6	6.33551e+06	1.55659e+06	961358	969906	634911	545605	310449	228844	765389	49803.5	782757	154623	39457.6	40465.5	20631.2	0	6099.36	0	775411	79433.6	9.33742e+06	nd	141255	155130	85729.2	36355.9	21166.7	5196.78
	Brachypodium_Leaves	0.75	29.2	1.4722e+07	1.65792e+06	694100	1.84521e+06	207795	207576	409542	557389	1.21044e+06	1.01071e+06	5.71855e+06	536792	134487	399675	36180.5	0	46246.7	70566.6	257524	151291	1.8492e+07	nd	94636.5	242990	519909	720853	1.49374e+06	1.99144e+06
	Brachypodium_Stem	0.75	27.8	2.1524e+07	4.45636e+06	2.62509e+06	3.26054e+06	1.38522e+06	1.05009e+06	870750	696936	558613	421504	5.81228e+06	1.09047e+06	634133	783770	285801	206205	131301	96592.5	731883	103523	5.08146e+06	nd	163963	199310	188518	182168	187106	172416
	Setaria_Leaves	0.75	37.9	1.27677e+07	1.38942e+06	209912	429471	104631	95197	197655	292098	1.01601e+06	385418	6.4696e+06	472153	43149.7	98641.4	5097.54	0	8380.09	21433.7	99819.5	27128.7	1.31852e+06	nd	42082	61150.1	104973	165952	205364	272992
	Setaria_Stem	0.75	40.9	2.23712e+07	3.828e+06	1.2214e+06	1.02925e+06	477539	290817	164731	107064	394605	34169.9	7.73342e+06	1.11412e+06	649672	653328	243135	149950	88293.1	53137.8	605431	50284.6	5.68876e+06	nd	127962	134110	75254.2	44130.4	0	0
	Arabidopsis_Leaves	0.75	50.1	6.05567e+06	467984	13109.8	46525.7	28556.1	96736.3	77679.8	156909	712873	303141	3.91095e+06	129358	0	0	0	0	0	0	322734	0	2.81619e+06	nd	4771.61	31290.6	41292.9	56079	76283.6	58281.3
	Arabidopsis_Stem	0.75	29.8	4.94198e+06	1.47242e+06	1.2033e+06	1.33246e+06	855969	706683	450812	230604	827341	159708	2.69632e+06	159357	5549.3	8464.6	3538.21	0	0	0	852356	70706.5	3.56573e+07	nd	1.11713e+06	1.90687e+06	1.11858e+06	576044	571157	334419
	Brachypodium_Leaves	0.75	37.5	2.41027e+07	2.83621e+06	1.10547e+06	2.14586e+06	251470	243701	432165	461881	936453	713523	1.00006e+07	828748	236324	574896	51165.4	0	40352.9	50463	318808	112338	3.88475e+07	nd	60677.4	209794	479696	642012	1.44924e+06	2.24133e+06
	Brachypodium_Stem	0.75	32.6	2.02192e+07	3.81944e+06	1.94164e+06	2.58861e+06	945096	788449	715581	533612	397196	401203	5.77467e+06	968523	529251	784495	204328	122921	102132	57937.6	725465	98789	6.98128e+06	nd	134834	199433	170337	174375	231261	174636
	Setaria_Leaves	0.75	38.4	9.63773e+06	1.09234e+06	298089	447721	131742	179391	226022	282421	697731	325301	4.26553e+06	270508	65953	97823.8	17847.6	0	24287.3	31663.4	176726	59239.5	1.87962e+06	nd	70204.1	124251	167183	262904	387895	425066
	Setaria_Stem	0.75	33.9	1.94073e+07	3.15463e+06	966692	822465	305212	166147	120594	71447.7	228220	42024	7.43323e+06	1.19288e+06	500336	529861	185956	100523	52029.2	25733.8	491670	38133.6	3.92223e+06	nd	77777.6	93178.8	31774.7	13194.3	0	0
	Arabidopsis_Leaves	1.5	32.7	3.57883e+06	948663	792074	1.25962e+06	938159	725162	623166	360790	951145	309048	679502	43569.4	21328.1	32006.1	21943.7	0	12464.7	4148.49	312661	10616	1.6242e+07	nd	610341	1.34789e+06	836602	338647	380674	250640
	Arabidopsis_Stem	1.5	33.3	6.67206e+06	470949	2.62274e-11	10132.7	2.34095e-12	36290.7	30018.9	63254.7	947218	556467	1.55858e+06	73194.3	0	0	0	0	0	0	109769	47205.6	2.05879e+06	nd	0	17734.8	31830.1	52732.9	88397.6	162754
	Brachypodium_Leaves	1.5	29.7	1.55224e+07	1.61327e+06	661393	2.16575e+06	149811	53901.6	191566	318627	761387	1.05097e+06	8.96181e+06	793537	205715	951003	53817.1	0	26095.8	58967.3	172514	191531	3.09183e+07	nd	24747.8	132994	433381	639286	2.15409e+06	4.93275e+06
	Brachypodium_Stem	1.5	36.9	1.96571e+07	4.53609e+06	3.29927e+06	5.39279e+06	2.48519e+06	2.30066e+06	2.25061e+06	1.8467e+06	1.78383e+06	1.71353e+06	4.80875e+06	957934	816921	1.76376e+06	662285	498266	513672	340583	410758	277017	5.46257e+06	nd	243754	461383	449061	401066	555153	689741
	Setaria_Leaves	1.5	39.9	9.31742e+06	1.00335e+06	114475	412523	90504.5	184446	332387	681216	1.40557e+06	1.7282e+06	2.93093e+06	233577	29258.2	82593.1	9381.8		39600.2	80374.8	152380	183379	750364	nd	20386.8	67740.8	134937	338317	782587	1.32139e+06
	Setaria_Stem	1.5	32.9	1.21162e+07	2.54914e+06	1.48782e+06	1.78781e+06	1.41218e+06	1.24508e+06	1.07826e+06	784249	626471	387497	3.491e+06	nd	568877	851925	598953	460068	463828	316884	274802	147597	1.50821e+06	nd	144751	225312	188556	154191	0	87728.6
	Arabidopsis_Leaves	1.5	35.9	6.41866e+06	468496	0	0	14835.4	52298.1	0	32865	489606	348268	3.35913e+06	211028	0	0	0	2783.7	0	0	0	6799.82	2.20003e+06	nd	0	15503.2	32788.7	52604.8	83351.6	153726
	Arabidopsis_Stem	1.5	27	1.5643e+07	1.83005e+06	652545	1.01437e+06	836191	793178	820317	494958	441104	321978	9.78813e+06	725582	9556.1	19584.2	0	0	5534.04	0	141312	6588.05	3.19759e+07	nd	1.27159e+06	2.87366e+06	2.32784e+06	1.22804e+06	1.61489e+06	1.50571e+06
	Brachypodium_Leaves	1.5	35.1	2.26118e+07	2.51177e+06	1.01524e+06	2.22096e+06	167545	133959	160146	221450	513149	481384	1.38571e+07	1.2442e+06	291369	1.26942e+06	61718.6	1388.62	38470.9	29274.2	85463	99764.2	3.59062e+07	nd	20278.5	154213	306190	408687	1.27816e+06	2.77523e+06
	Brachypodium_Stem	1.5	44.4	2.63678e+07	5.56484e+06	3.45442e+06	5.19225e+06	2.21111e+06	1.6836e+06	1.67282e+06	1.17454e+06	1.23345e+06	1.23935e+06	6.99569e+06	1.44548e+06	1.17243e+06	2.33342e+06	780472	513165	524122	317914	490743	263849	5.98652e+06	nd	244564	438787	327955	183525	278805	357197
	Setaria_Leaves	1.5	34.7	6.86761e+06	717676	110217	298533	95146.2	148166	313084	516305	1.04848e+06	1.05152e+06	1.82628e+06	118980	27030	87125.6	20821	589.563	52046.5	104211	217186	208857	777800	nd	25308.7	96752.1	180623	408501	891485	1.38427e+06
	Setaria_Stem	1.5	30.1	9.70705e+06	2.20815e+06	1.56985e+06	2.00869e+06	1.41065e+06	1.20272e+06	1.0449e+06	770353	632886	346468	2.47772e+06	nd	610758	904479	648122	611909	473458	313350	303125	136675	1.50408e+06	nd	194230	277161	236141	141471	83601.6	98304.8
	Arabidopsis_Leaves	3	35.6	4.24108e+06	250143	0	12879.8	14059.5	128558	65671.4	287587	794940	604526	1.20957e+06	84034.7	0	0	0	74480.3	4227.23	14700.3	153784	33183	1.98106e+06	nd	26113.1	45682.2	49635.4	126665	224175	257270
	Arabidopsis_Stem	3	45.9	3.11414e+06	613410	666857	1.17257e+06	1.32734e+06	1.60961e+06	2.06155e+06	1.75514e+06	1.80013e+06	1.37763e+06	756817	51059.4	18402.7	33597.5	31873.9	60180.2	61463.3	55911.8	551479	80153.7	1.15816e+07	nd	889392	1.8734e+06	1.8102e+06	1.24845e+06	1.65342e+06	1.34014e+06
	Brachypodium_Stem	3	27.5	1.91929e+07	1.9004e+06	751858	1.7996e+06	182359	117128	298581	615745	1.01352e+06	975642	1.0508e+07	935162	265462	768735	55934.7	18168.3	77326.6	122401	266934	241488	1.38202e+07	1.08406e+06	119036	291878	664398	1.1277e+06	2.69762e+06	3.71551e+06
	Brachypodium_Leaves	3	46.7	1.93392e+07	4.40139e+06	4.43037e+06	7.19226e+06	5.10511e+06	5.32981e+06	5.1467e+06	4.35836e+06	4.01273e+06	2.92011e+06	4.32222e+06	895286	1.1325e+06	2.26482e+06	1.39329e+06	1.34956e+06	1.51625e+06	1.23323e+06	1.54931e+06	813613	5.64245e+06	895011	543835	997663	970168	767573	1.08503e+06	1.03645e+06
	Setaria_Leaves	3	26.9	9.57272e+06	929477	57436.2	161841	59357.4	127392	237340	392739	662482	514438	2.66894e+06	127931	17377.3	57823.6	8223.91	8842.43	71729.8	115109	180032	122400	414769	48848	27670.2	75993.1	143555	299223	562912	572954
	Setaria_Stem	3	44.4	1.08244e+07	1.90841e+06	1.38051e+06	1.80754e+06	1.83619e+06	1.93926e+06	1.96507e+06	1.87235e+06	1.74899e+06	842024	2.72488e+06	nd	573206	978880	911000	1.00864e+06	1.20128e+06	1.04894e+06	1.10938e+06	567816	1.93168e+06	363382	222455	324509	360520	314419	290140	237242
	Arabidopsis_Leaves	3	46.7	1.43627e+07	1.14347e+06	0	0	0	42594.6	16647.5	196458	669744	391689	7.27888e+06	323500	0	0	0	0	0	0	0	213113	2.39602e+06	196045	3495.12	32616.7	45908.4	84687	162009	206125
	Arabidopsis_Stem	3	32	3.83409e+06	441150	342709	703373	933212	1.17741e+06	1.49823e+06	1.55415e+06	1.48558e+06	1.0923e+06	2.77686e+06	170258	3213.97	19043	9382.36	0	9878.52	9918.41	191032	19984.7	2.17704e+07	2.89016e+06	1.39392e+06	2.96041e+06	3.36436e+06	2.96109e+06	4.09868e+06	3.37438e+06
	Brachypodium_Leaves	3	37.1	2.91626e+07	2.89069e+06	1.02453e+06	2.2129e+06	278208	368235	856078	1.46938e+06	2.18261e+06	2.01597e+06	1.17603e+07	991896	241681	644656	79461.2	43537.2	177295	263216	494518	414971	1.6191e+07	1.32877e+06	266917	728836	1.47755e+06	2.50144e+06	5.9686e+06	8.26229e+06
	Brachypodium_Stem	3	28	1.05207e+07	1.86014e+06	1.82151e+06	3.26953e+06	2.33093e+06	2.78905e+06	3.16901e+06	2.80451e+06	2.69491e+06	1.97105e+06	2.71218e+06	419725	594629	1.27284e+06	895972	922881	1.08499e+06	968572	1.19549e+06	691863	4.30922e+06	718451	409582	873246	941099	887170	1.27629e+06	1.21155e+06
	Setaria_Leaves	3	38	1.35269e+07	1.35555e+06	157230	263979	135650	265711	525041	848996	1.21903e+06	979593	3.53869e+06	234289	42567.4	103450	47897.4	32002	165933	278702	419062	307628	694058	95843.8	48638.2	157348	333022	671867	1.20167e+06	1.28208e+06
	Setaria_Stem	3	48.6	2.17192e+07	3.12236e+06	1.72018e+06	2.37513e+06	2.41576e+06	2.76945e+06	2.88194e+06	2.58525e+06	2.17005e+06	1.15924e+06	3.71564e+06	nd	676239	1.23033e+06	1.29502e+06	1.52738e+06	1.80833e+06	1.67149e+06	1.68692e+06	837601	1.79143e+06	408929	336380	592098	605668	568540	505444	364926

## Sheet: Figures 3c-d
	Source Data for Figures 3c and d. Ct values corresponding to TyrA1, TyrA2 and TyrAnc in leaves and internodes of 1-month-old plants of Brachypodium distachyon and Setaria viridis plants. BdUBI10 and SvUBI4 were used as reference genes. Three individual plants (plants 1 to 3) of each species were analyzed, and two technical replicates (Tech rep 1 and 2) were run for each biological sample and gene…
	B. distachyon	BdTyrA1		BdTyrA2		BdTyrAnc		BdUBI10
		Tech rep 1	Tech rep 2	Tech rep 1	Tech rep 2	Tech rep 1	Tech rep 2	Tech rep 1	Tech rep 2
	Plant1_Leaves	25.858	26.139	31.688	31.583	27.574	27.561	20.259	20.283
	Plant2_Leaves	26.503	26.668	30.909	31.135	29.618	29.792	20.531	20.632
	Plant3_Leaves	26.01	26.163	30.561	30.55	29.161	29.359	20.287	20.301
	Plant1_Internodes	22.528	22.693	30.81	30.95	25.575	25.462	19.867	19.861
	Plant2_Internodes	23.864	23.619	30.531	30.295	25.829	25.889	20.025	20.057
	Plant3_Internodes	22.58	22.555	30.928	30.784	25.226	25.066	19.469	19.544
	S. viridis	SvTyrA1		SvTyrA2		SvTyrAnc		SvUBI4
		Tech rep 1	Tech rep 2	Tech rep 1	Tech rep 2	Tech rep 1	Tech rep 2	Tech rep 1	Tech rep 2
	Plant1_Leaves	31.171	31.616	27.702	27.47	28.402	28.512	19.201	19.158
	Plant2_Leaves	31.314	31.092	27.637	27.711	28.668	28.573	19.148	19.272
	Plant3_Leaves	30.797	31.133	27.442	27.518	28.838	28.56	19.828	19.889
	Plant1_Internodes	29.058	28.851	24.106	23.984	24.461	24.495	18.764	18.894
	Plant2_Internodes	29.545	29.68	23.751	23.818	24.157	24.241	18.818	18.955
	Plant3_Internodes	29.286	28.955	24.42	24.469	24.638	24.643	18.398	18.487

## Sheet: Table 1 and Figures 3e-f
		Source Data for Table 1 and figures 3e-f. Determination of IC50 for tyrosine (Tyr) for BdTyrA1, BdTyrA2, BdTyrAnc, SbTyrA1, SbTyrA2, and SbTyrAnc. Numeric data at each time points (in seconds) correspond to the absorbance at 340 nm (NADPH). Cells marked in blue were used to calculated the v0 of the reaction. The concentration of arogenate was 500 µM in all assays.
		Experiment #1. IC50 determination for BdTyrA1 in between concentrations of tyrosine (Tyr) from 0 to 1000 µM consisting of three independent assays/runs.
		Assay 1 (two technical replicates)
		Cycle Nr.	1	2	3	4	5	6	7	8	9	10	11	12	13	14	15	16	17	18	19	20
		Time [s]	0	30	60	90	120.1	150	180	210	240	270.1	300.1	330.1	360.1	390.1	420.1	450.1	480.1	510.1	540.1	570.1
		Tyr 0	0.2714	0.2801	0.288	0.2958	0.3038	0.3114	0.3195	0.3275	0.3353	0.3429	0.3499	0.3567	0.3635	0.3705	0.3776	0.3845	0.3911	0.3976	0.4041	0.4104
		Tyr 0	0.2646	0.2738	0.2833	0.292	0.3008	0.3088	0.3172	0.3255	0.3336	0.3412	0.3491	0.356	0.3631	0.3705	0.3778	0.3849	0.392	0.3988	0.4055	0.4123
		Tyr 50	0.2513	0.257	0.2628	0.2685	0.274	0.2792	0.2848	0.2903	0.2957	0.3008	0.306	0.3104	0.3151	0.32	0.3249	0.3299	0.3347	0.3394	0.3442	0.3489
		Tyr 50	0.2409	0.2463	0.2528	0.2579	0.2634	0.2688	0.2743	0.2798	0.2852	0.2906	0.2952	0.2997	0.3043	0.3096	0.3146	0.3196	0.3243	0.3292	0.3347	0.3393
		Tyr 100	0.2351	0.2376	0.2408	0.2437	0.2467	0.2494	0.2522	0.2554	0.2584	0.2611	0.2639	0.2661	0.2685	0.2714	0.2743	0.277	0.2798	0.2827	0.2855	0.2882
		Tyr 100	0.2275	0.2299	0.2331	0.2362	0.2393	0.242	0.2449	0.248	0.251	0.2536	0.2564	0.2586	0.2611	0.2643	0.2668	0.2703	0.273	0.2761	0.2787	0.2814
		Tyr 200	0.2274	0.2286	0.2279	0.2304	0.2316	0.2322	0.233	0.2339	0.2349	0.2359	0.2374	0.2381	0.2379	0.2404	0.2408	0.2401	0.2398	0.2405	0.2417	0.2427
		Tyr 200	0.2212	0.2215	0.2223	0.2228	0.2236	0.2241	0.2248	0.2257	0.2268	0.2277	0.2287	0.229	0.2294	0.2306	0.2314	0.2326	0.2338	0.2346	0.2358	0.2373
		Tyr 350	0.2179	0.2184	0.219	0.2194	0.2194	0.2184	0.2184	0.2193	0.2207	0.221	0.2214	0.2213	0.2209	0.2206	0.2201	0.2205	0.221	0.2213	0.2221	0.2223
		Tyr 350	0.2117	0.2115	0.2118	0.212	0.2124	0.2124	0.2133	0.2133	0.2139	0.2136	0.2143	0.2135	0.2137	0.2137	0.2145	0.2145	0.215	0.2154	0.216	0.2164
		Tyr 500	0.2119	0.2117	0.2114	0.2117	0.2114	0.2113	0.2112	0.2114	0.2114	0.2112	0.2113	0.2106	0.2103	0.2104	0.2104	0.2106	0.2108	0.2109	0.2111	0.2111
		Tyr 500	0.2109	0.2089	0.2088	0.209	0.2088	0.2084	0.2089	0.2087	0.2088	0.2086	0.2086	0.208	0.2073	0.2076	0.2081	0.2084	0.2087	0.2088	0.2091	0.2094
		Tyr 750	0.2161	0.2155	0.2154	0.2154	0.2152	0.215	0.215	0.2151	0.2152	0.215	0.215	0.2147	0.2141	0.2139	0.2138	0.2138	0.2137	0.2139	0.2141	0.2142
		Tyr 750	0.2171	0.2165	0.2166	0.2162	0.216	0.2158	0.2157	0.2159	0.2158	0.2155	0.2154	0.2147	0.2143	0.2142	0.2143	0.2144	0.2144	0.2145	0.2146	0.2145
		Tyr 1000	0.2277	0.2277	0.227	0.2268	0.2263	0.2251	0.2249	0.225	0.2237	0.2236	0.2234	0.2227	0.2228	0.2227	0.2229	0.2227	0.2229	0.2226	0.2232	0.2229
		Tyr 1000	0.2268	0.2257	0.2254	0.2254	0.2254	0.225	0.2251	0.2251	0.2248	0.2245	0.2244	0.2238	0.2226	0.2224	0.2224	0.2223	0.222	0.222	0.2222	0.2223
		Assay 2 (one technical replicate)
		Cycle Nr.	1	2	3	4	5	6	7	8	9	10	11	12	13	14	15	16	17	18	19	20
		Time [s]	0	30	60	90	120	150	180.1	210.1	240.1	270.1	300.1	330.1	360.1	390.1	420.1	450.1	480.1	510.1	540.1	570.1
		Tyr 0	0.1892	0.2086	0.229	0.2467	0.2646	0.2813	0.2979	0.3141	0.3289	0.3433	0.3575	0.3706	0.3834	0.3961	0.4074	0.4184	0.4293	0.4397	0.4481	0.4569
		Tyr 25	0.1799	0.1938	0.2081	0.2219	0.2356	0.2497	0.2633	0.2764	0.2893	0.3019	0.3144	0.326	0.3378	0.3489	0.36	0.3705	0.3807	0.3904	0.3991	0.4076
		Tyr 50	0.1768	0.1859	0.1958	0.2052	0.2149	0.225	0.2351	0.245	0.2544	0.2642	0.2736	0.2826	0.2916	0.3006	0.3095	0.3181	0.3264	0.3347	0.342	0.3492
		Tyr 75	0.1806	0.1879	0.1954	0.1982	0.2043	0.2098	0.2164	0.2254	0.2303	0.2394	0.2441	0.2493	0.2556	0.2624	0.2686	0.2769	0.2834	0.287	0.2924	0.2975
		Tyr 100	0.1723	0.1759	0.1786	0.1825	0.1855	0.1882	0.1921	0.1962	0.2006	0.205	0.209	0.213	0.2173	0.221	0.2252	0.2296	0.2337	0.2378	0.2409	0.2442
		Tyr 200	0.1649	0.1643	0.1643	0.1644	0.1645	0.1652	0.1661	0.1671	0.1679	0.1688	0.1697	0.1706	0.1717	0.1727	0.1738	0.175	0.1762	0.1774	0.1778	0.1786
		Tyr 350	0.1605	0.1597	0.16	0.1589	0.1589	0.1589	0.159	0.1593	0.1598	0.16	0.1604	0.1605	0.1609	0.1612	0.161	0.1618	0.1625	0.163	0.1629	0.1623
		Tyr 500	0.1672	0.1661	0.1655	0.1649	0.1649	0.1649	0.1649	0.1648	0.1647	0.1639	0.1641	0.164	0.1643	0.1645	0.1646	0.1648	0.1651	0.1652	0.1648	0.1647
		Assay 3 (one technical replicate)
		Cycle Nr.	1	2	3	4	5	6	7	8	9	10	11	12	13	14	15	16	17	18	19	20
		Time [s]	0	30	60	90	120	150.1	180	210.1	240.1	270.1	300.1	330.1	360.1	390.1	420.1	450.1	480.1	510.1	540.1	570.1
		Tyr 0	0.2032	0.2222	0.2408	0.2589	0.2753	0.2924	0.3085	0.3237	0.3383	0.352	0.3654	0.378	0.3905	0.4022	0.4132	0.4237	0.4338	0.4436	0.4527	0.4611
		Tyr 25 uM	0.1842	0.1998	0.2134	0.2274	0.2411	0.255	0.2682	0.2815	0.2941	0.3064	0.3184	0.33	0.3412	0.3519	0.3626	0.3726	0.384	0.3917	0.4027	0.4099
		Tyr 50 uM	0.1843	0.1952	0.206	0.2163	0.2268	0.2372	0.2474	0.257	0.2669	0.2766	0.286	0.2954	0.3042	0.3136	0.3219	0.3306	0.3388	0.347	0.355	0.3627
		Tyr 75 uM	0.1741	0.1811	0.1874	0.1933	0.1998	0.2075	0.215	0.2218	0.2288	0.2354	0.2419	0.2475	0.2538	0.261	0.27	0.2744	0.283	0.2882	0.292	0.2985
		Tyr 100 uM	0.1699	0.1731	0.1719	0.1761	0.1814	0.186	0.1895	0.192	0.1966	0.1994	0.2036	0.2079	0.2112	0.2156	0.2196	0.2234	0.2274	0.2314	0.2352	0.239
		Tyr 200 uM	0.1645	0.1648	0.1653	0.1661	0.1664	0.1675	0.1682	0.1685	0.1695	0.1708	0.1713	0.1721	0.1728	0.1739	0.1747	0.1759	0.1766	0.1777	0.1788	0.1799
		Experiment #2. IC50 determination for BdTyrA1 and SbTyrA1 conducted side by side at concentrtions of tyrosine in between 0 and 500 µM.
		Cycle Nr.	1	2	3	4	5	6	7	8	9	10	11	12	13	14	15	16	17	18	19	20	21	22	23	24	25	26	27	28	29	30
		Time [s]	0	20.3	40.6	60.9	81.2	101.5	121.8	142.1	162.4	182.7	203	223.3	243.6	263.9	284.2	304.5	324.9	345.2	365.5	385.8	406.1	426.4	446.7	467	487.3	507.6	527.9	548.3	568.6	588.9
		BdTyrA1 Tyr=0	0.2341	0.2417	0.2537	0.2663	0.2776	0.289	0.3004	0.3108	0.3205	0.3301	0.3395	0.3486	0.3575	0.3667	0.3756	0.3837	0.3929	0.4014	0.4098	0.4179	0.4256	0.4336	0.441	0.4484	0.4545	0.461	0.4672	0.473	0.479	0.4845
		SbTyrA1 Tyr=0	0.2013	0.2001	0.2017	0.2037	0.2064	0.2087	0.2117	0.215	0.2179	0.2209	0.2233	0.226	0.2293	0.232	0.2348	0.2382	0.2405	0.2431	0.2456	0.2486	0.2509	0.2541	0.257	0.2594	0.262	0.2648	0.2674	0.2701	0.2729	0.2753
		BdTyrA1 Tyr=50	0.2002	0.2029	0.2082	0.2138	0.2214	0.2266	0.2301	0.2358	0.2415	0.2479	0.2536	0.2587	0.2646	0.2699	0.2755	0.2806	0.2861	0.2914	0.2968	0.3019	0.3071	0.3124	0.3173	0.3224	0.3273	0.332	0.3368	0.3414	0.346	0.3506
		SbTyrA1 Tyr=50	0.2098	0.2079	0.2085	0.2097	0.211	0.213	0.2153	0.2173	0.2197	0.222	0.2239	0.2259	0.2282	0.2312	0.2331	0.2347	0.2366	0.2386	0.2408	0.2425	0.2447	0.247	0.2496	0.2512	0.2531	0.2553	0.2578	0.2595	0.2613	0.2638
		BdTyrA1 Tyr=100	0.1958	0.192	0.193	0.1942	0.1964	0.198	0.2001	0.2023	0.2046	0.2067	0.2085	0.2107	0.2129	0.2152	0.2174	0.2195	0.2218	0.2241	0.2264	0.2286	0.2308	0.2333	0.2355	0.2377	0.2397	0.242	0.2442	0.2463	0.2495	0.2518
		SbTyrA1 Tyr=100	0.204	0.2032	0.2043	0.2054	0.206	0.2063	0.2078	0.2101	0.2115	0.2124	0.2143	0.2156	0.2174	0.2188	0.2209	0.2224	0.224	0.2256	0.227	0.2286	0.23	0.2322	0.2341	0.2352	0.2372	0.2389	0.2405	0.242	0.2437	0.245
		BdTyrA1 Tyr=200	0.1856	0.1825	0.1822	0.1819	0.182	0.1827	0.1828	0.183	0.1833	0.184	0.1844	0.1845	0.185	0.185	0.1855	0.1862	0.1861	0.1865	0.187	0.1877	0.1879	0.1886	0.1888	0.1893	0.1895	0.1903	0.1905	0.1911	0.1911	0.1918
		SbTyrA1 Tyr=200	0.1973	0.1943	0.1944	0.1952	0.1949	0.1959	0.1971	0.1984	0.1995	0.201	0.202	0.2031	0.2043	0.2054	0.2068	0.2078	0.2088	0.2098	0.2113	0.2123	0.2135	0.215	0.2161	0.2174	0.2183	0.2199	0.2211	0.2223	0.2232	0.2247
		BdTyrA1 Tyr=350	0.1862	0.1847	0.1855	0.1829	0.1865	0.1837	0.1838	0.1835	0.1836	0.1838	0.1841	0.184	0.184	0.1844	0.1845	0.1847	0.1849	0.1849	0.1852	0.1855	0.1855	0.1858	0.186	0.1862	0.1867	0.1866	0.1872	0.1873	0.1876	0.188
		SbTyrA1 Tyr=350	0.1949	0.1927	0.1924	0.1927	0.1921	0.193	0.1937	0.1944	0.1951	0.195	0.1961	0.1968	0.1973	0.1983	0.199	0.1998	0.2009	0.201	0.2014	0.2024	0.203	0.2038	0.2047	0.2053	0.2062	0.2073	0.2082	0.209	0.2093	0.21
		BdTyrA1 Tyr=500	0.1938	0.1911	0.1901	0.1895	0.1897	0.1896	0.1896	0.1895	0.1897	0.1898	0.1903	0.1902	0.1896	0.1899	0.1899	0.1871	0.187	0.1869	0.1872	0.1871	0.1872	0.1875	0.1869	0.1878	0.187	0.1866	0.1874	0.1866	0.1873	0.1869
		SbTyrA1 Tyr=500	0.1929	0.1926	0.1928	0.1932	0.1922	0.1926	0.1931	0.1936	0.1939	0.1935	0.1944	0.1945	0.195	0.1957	0.1962	0.1967	0.1971	0.1975	0.1972	0.198	0.1983	0.1991	0.1995	0.1996	0.2001	0.2008	0.2013	0.2017	0.2018	0.2024
		Experiment #3. IC50 determination for BdTyrA1 and SbTyrA2 conducted side by side at concentrtions of tyrosine in between 0 and 500 µM.
		Cycle Nr.	1	2	3	4	5	6	7	8	9	10	11	12	13	14	15	16	17	18	19	20	21
		Time [s]	0	30	60	90	120	150	180	210	240	270.1	300	330.1	360.1	390.1	420.1	450.1	480.1	510.1	540.1	570.1	600.1
		BdTyrA1 Tyr=0	0.1734	0.179	0.1833	0.1871	0.1911	0.1955	0.1996	0.2035	0.2077	0.2122	0.2162	0.2202	0.2239	0.2274	0.2312	0.2346	0.2378	0.2412	0.2445	0.2477	0.2509
		SbTyrA2 Tyr=0	0.1827	0.1888	0.1938	0.1971	0.2021	0.2061	0.2092	0.2109	0.2138	0.2171	0.2204	0.2226	0.2256	0.2279	0.231	0.233	0.2355	0.2383	0.2405	0.2424	0.2448
		BdTyrA1 Tyr=10	0.1684	0.1722	0.1757	0.1784	0.1823	0.1862	0.1898	0.1936	0.197	0.2008	0.2046	0.208	0.2116	0.216	0.2215	0.2246	0.226	0.2287	0.2316	0.2355	0.2379
		SbTyrA2 Tyr=10	0.1788	0.1847	0.1898	0.1944	0.1987	0.2028	0.2063	0.2083	0.2113	0.2146	0.2177	0.2208	0.2236	0.2262	0.2288	0.2313	0.2339	0.2366	0.2389	0.241	0.2434
		BdTyrA1 Tyr=25	0.1705	0.1736	0.177	0.1801	0.1836	0.1869	0.1901	0.1933	0.1964	0.1996	0.2029	0.206	0.2095	0.2122	0.2152	0.2181	0.221	0.2239	0.2267	0.2294	0.2324
		SbTyrA2 Tyr=25	0.1775	0.1812	0.1849	0.1878	0.1918	0.1949	0.1975	0.1994	0.2021	0.2051	0.2076	0.2101	0.2124	0.215	0.2172	0.2195	0.2222	0.2246	0.2263	0.2282	0.2304
		BdTyrA1 Tyr=50	0.1671	0.1697	0.1723	0.1749	0.1775	0.1805	0.1828	0.1853	0.1879	0.191	0.1931	0.1958	0.1983	0.2006	0.2032	0.2057	0.2082	0.2101	0.2125	0.2149	0.2171
		SbTyrA2 Tyr=50	0.1747	0.1783	0.1814	0.1846	0.1873	0.1902	0.1928	0.195	0.1975	0.2002	0.2025	0.2049	0.2071	0.2093	0.2115	0.2136	0.2155	0.2176	0.2196	0.2215	0.2232
		BdTyrA1 Tyr=75	0.161	0.1631	0.1652	0.1672	0.1692	0.1712	0.1735	0.1756	0.1775	0.1799	0.1818	0.1841	0.1861	0.1881	0.1901	0.1922	0.194	0.1962	0.1983	0.1997	0.2016
		SbTyrA2 Tyr=75	0.1749	0.1767	0.1789	0.1806	0.1835	0.1854	0.1878	0.1892	0.1912	0.1933	0.1957	0.1978	0.1998	0.2021	0.2039	0.2056	0.208	0.2097	0.2115	0.213	0.2148
		BdTyrA1 Tyr=100	0.1633	0.1649	0.166	0.1684	0.1696	0.1703	0.1718	0.1734	0.1761	0.1778	0.1779	0.1791	0.181	0.1833	0.185	0.1853	0.1865	0.1875	0.1889	0.1905	0.1925
		SbTyrA2 Tyr=100	0.1807	0.1786	0.1818	0.1801	0.1842	0.1838	0.1867	0.1878	0.1896	0.1943	0.1943	0.1976	0.1963	0.1992	0.1999	0.2029	0.2027	0.2056	0.2072	0.2078	0.2103
		BdTyrA1 Tyr=200	0.1612	0.1617	0.1619	0.1624	0.1626	0.1629	0.1631	0.1635	0.164	0.1643	0.1646	0.1652	0.1656	0.166	0.1663	0.1667	0.1667	0.1674	0.1675	0.168	0.1681
		SbTyrA2 Tyr=200	0.1761	0.1751	0.175	0.1752	0.1759	0.1767	0.178	0.1781	0.1788	0.1801	0.1812	0.1825	0.1835	0.1846	0.1857	0.1868	0.1879	0.1893	0.1905	0.1911	0.1922
		BdTyrA1 Tyr=500	0.1606	0.161	0.1612	0.161	0.1615	0.162	0.1625	0.1634	0.1616	0.1623	0.1641	0.1638	0.1646	0.1659	0.1658	0.1655	0.166	0.1658	0.1657	0.1644	0.1667
		SbTyrA2 Tyr=500	0.1671	0.1668	0.1667	0.1666	0.1668	0.1671	0.1678	0.1674	0.1677	0.1684	0.1686	0.1689	0.1694	0.1697	0.17	0.171	0.1711	0.1713	0.1715	0.1718	0.1723
		Experiment #4. IC50 determination for BdTyrA2 at different concentrations of tyrosine (Tyr) in between 0 and 200 µM. The experiment consisted of two independent assays/runs of one technical replicate each.
		Assay 1.
		Cycle Nr.	1	2	3	4	5	6	7	8	9	10	11	12	13	14	15	16
		Time [s]	0	20	40	60	80	100	120	140	160	180	200.1	220.1	240.1	260.1	280.1	300.1
		Tyr 0	0.2297	0.2368	0.2417	0.245	0.2478	0.2507	0.2531	0.2547	0.2569	0.2589	0.2605	0.262	0.2634	0.2648	0.2659	0.2671
		Tyr 25 uM	0.1843	0.1852	0.1879	0.19	0.1921	0.194	0.1953	0.197	0.1991	0.2006	0.2024	0.2035	0.2051	0.2064	0.2077	0.209
		Tyr 50 uM	0.1786	0.1779	0.1785	0.179	0.1795	0.1802	0.1804	0.181	0.1817	0.1822	0.1832	0.1838	0.1845	0.1851	0.1856	0.1863
		Tyr 75 uM	0.1894	0.1881	0.1885	0.1882	0.1873	0.1877	0.1878	0.1872	0.1875	0.1868	0.1868	0.187	0.187	0.1869	0.187	0.187
		Tyr 100 uM	0.1861	0.185	0.1851	0.1849	0.1851	0.185	0.1849	0.185	0.1853	0.1856	0.1859	0.1856	0.186	0.1855	0.1859	0.1861
		Tyr 200 uM	0.1827	0.1817	0.1816	0.1812	0.1808	0.1808	0.1804	0.1798	0.18	0.1799	0.1796	0.1793	0.1791	0.179	0.179	0.1788
		Assay 2.
		Cycle Nr.	1	2	3	4	5	6	7	8	9	10	11	12	13	14	15	16
		Time [s]	0	20	40	60	80	100	120	140	160	180	200.1	220.1	240.1	260.1	280.1	300.1
		Tyr 0	0.221	0.2282	0.2325	0.2364	0.2407	0.2429	0.2454	0.2475	0.2498	0.2517	0.2534	0.2554	0.2562	0.258	0.2593	0.2611
		Tyr 5	0.2223	0.2286	0.2314	0.2348	0.2373	0.2393	0.2412	0.2435	0.245	0.2467	0.2482	0.2494	0.2506	0.252	0.2538	0.2552
		Tyr 10	0.203	0.2081	0.2114	0.2146	0.2175	0.2202	0.2229	0.2256	0.2282	0.2304	0.2318	0.2336	0.235	0.2371	0.2387	0.2402
		Tyr 25	0.1885	0.1897	0.1907	0.192	0.1935	0.1947	0.1964	0.1982	0.1999	0.2009	0.2019	0.2032	0.2043	0.2055	0.207	0.2079
		Tyr 50	0.1921	0.1917	0.1914	0.1918	0.1928	0.1927	0.1932	0.1943	0.195	0.1953	0.1955	0.1966	0.1966	0.1972	0.1979	0.1987
		Tyr 75	0.192	0.1913	0.1906	0.1906	0.1908	0.1903	0.1905	0.1912	0.1913	0.1913	0.1913	0.1915	0.1916	0.1923	0.1921	0.1922
		Tyr 100	0.1814	0.181	0.1797	0.1793	0.1793	0.1792	0.1794	0.1797	0.1799	0.1799	0.1798	0.1798	0.1797	0.1799	0.1802	0.1803
		Tyr 200	0.1822	0.1816	0.18	0.1794	0.179	0.1784	0.1782	0.1782	0.1782	0.178	0.1775	0.1772	0.1769	0.1769	0.1769	0.1765
		Experiment #5. IC50 determination for BdTyrA2 at different concentrations of tyrosine (Tyr) in between 0 and 200 µM. The experiment consisted of two independent assays/runs of one technical replicate each.
		Assay 1
		Cycle Nr.	1	2	3	4	5	6	7	8	9	10	11	12	13
		Time [s]	0	15	30	45	60	75	90	105	120	135	150	165	180
		Tyr 0	0.1404	0.1409	0.1412	0.1416	0.1419	0.1423	0.1425	0.1427	0.1429	0.1432	0.1433	0.1436	0.144
		Tyr 5 uM	0.1457	0.1458	0.1458	0.1462	0.1468	0.1469	0.1474	0.1476	0.1474	0.1478	0.1477	0.1478	0.1481
		Tyr 10 uM	0.1396	0.139	0.1391	0.1394	0.1396	0.1397	0.14	0.1401	0.1403	0.1405	0.1409	0.1406	0.1413
		Tyr 25 uM	0.1382	0.1382	0.1376	0.1378	0.1377	0.1377	0.1376	0.1376	0.1375	0.1377	0.1376	0.1374	0.1377
		Tyr 50 uM	0.1383	0.1388	0.1387	0.1383	0.1384	0.1383	0.1382	0.1383	0.1383	0.1384	0.1382	0.1384	0.1383
		Tyr 75 uM	0.1483	0.1446	0.1338	0.1334	0.1336	0.1341	0.1341	0.134	0.1328	0.1325	0.1335	0.1335	0.133
		Tyr 100 uM	0.135	0.1348	0.1348	0.1345	0.1347	0.1351	0.1346	0.1345	0.1344	0.1344	0.1345	0.1345	0.1344
		Tyr 200 uM	0.128	0.1279	0.1276	0.1276	0.1274	0.1274	0.1275	0.1275	0.1273	0.1274	0.1274	0.1272	0.1275
		Assay 2
		Cycle Nr.	1	2	3	4	5	6	7	8	9	10	11	12	13
		Time [s]	0	15	30	45	60	75	90	105	120	135	150	165	180
		Tyr 0	0.143	0.1421	0.1424	0.1426	0.1427	0.1431	0.1432	0.1437	0.1438	0.1444	0.1444	0.1447	0.1445
		Tyr 5 uM	0.1447	0.1445	0.1447	0.1446	0.145	0.1451	0.1453	0.1457	0.146	0.1459	0.1461	0.1463	0.1464
		Tyr 10 uM	0.1441	0.1436	0.1438	0.1435	0.1436	0.1436	0.1437	0.144	0.1443	0.1445	0.1447	0.1447	0.1449
		Tyr 25 uM	0.1423	0.1417	0.1417	0.1415	0.1415	0.1414	0.141	0.1411	0.1409	0.141	0.1411	0.1409	0.1411
		Tyr 50 uM	0.1312	0.1303	0.1301	0.13	0.1298	0.1295	0.1297	0.1297	0.1299	0.1299	0.13	0.1293	0.1295
		Tyr 75 uM	0.1351	0.1344	0.1342	0.1337	0.1334	0.1331	0.1333	0.1334	0.1331	0.1335	0.1336	0.1334	0.1338
		Tyr 100 uM	0.1405	0.1404	0.1395	0.1393	0.1389	0.1389	0.1387	0.1386	0.1385	0.1386	0.1384	0.1382	0.1383
		Tyr 200 uM	0.1387	0.1381	0.138	0.1378	0.1374	0.137	0.1371	0.1372	0.137	0.1373	0.1371	0.1373	0.1373
		Experiment #6. IC50 determination for BdTyrAnc at different concentrations of tyrosine (Tyr) in between 0 and 500 µM. The experiment was conducted as a single assay of two technical replicates (namely A and B)
		Cycle Nr.	1	2	3	4	5	6	7	8	9	10	11	12	13	14	15	16	17	18	19	20	21
		Time [s]	0	20.3	40.5	60.7	81	101.2	121.4	141.7	161.9	182.2	202.5	222.7	242.9	263.1	283.3	303.7	323.9	344.1	364.3	384.5	404.8
		Tyr 0 A	0.2633	0.2822	0.3037	0.3279	0.3514	0.3757	0.3991	0.4216	0.4426	0.463	0.4821	0.5005	0.5177	0.5343	0.5498	0.5651	0.579	0.5924	0.6052	0.6177	0.6297
		Tyr 0 B	0.2217	0.2443	0.2688	0.2953	0.3184	0.3426	0.3658	0.3881	0.4106	0.4322	0.4527	0.4715	0.4893	0.5075	0.525	0.5417	0.5554	0.5715	0.5848	0.598	0.6111
		Tyr 50 A	0.2446	0.2591	0.2754	0.293	0.311	0.3299	0.3481	0.3665	0.384	0.4007	0.4168	0.4317	0.4471	0.4616	0.4767	0.4902	0.5038	0.5165	0.528	0.54	0.5519
		Tyr 50 B	0.2176	0.2374	0.2575	0.2782	0.2994	0.32	0.3399	0.3585	0.3787	0.3983	0.4161	0.4338	0.4506	0.4677	0.4833	0.4984	0.5123	0.5279	0.5408	0.5533	0.5668
		Tyr 100 A	0.2385	0.2544	0.2681	0.2852	0.3005	0.3147	0.3262	0.3417	0.3559	0.3701	0.3829	0.3956	0.4087	0.4215	0.4344	0.4459	0.4602	0.4699	0.481	0.4922	0.5024
		Tyr 100 B	0.2203	0.2344	0.2483	0.2657	0.2821	0.299	0.3134	0.3282	0.343	0.3588	0.3726	0.3872	0.4001	0.4136	0.4271	0.4399	0.4531	0.464	0.4761	0.4886	0.4987
		Tyr 200 A	0.2299	0.2416	0.2518	0.2631	0.2753	0.2853	0.2962	0.3085	0.3198	0.3319	0.3442	0.3549	0.3661	0.376	0.3868	0.3982	0.4103	0.4209	0.4306	0.4423	0.4529
		Tyr 200 B	0.2098	0.2162	0.2243	0.2332	0.241	0.2506	0.2611	0.2713	0.282	0.2927	0.3038	0.3162	0.3262	0.3363	0.3479	0.3587	0.3724	0.3796	0.3899	0.4008	0.4113
		Tyr 350 A	0.2192	0.2265	0.2351	0.2435	0.2521	0.2612	0.2701	0.2778	0.286	0.294	0.3033	0.3119	0.3218	0.3284	0.3379	0.3483	0.3584	0.3665	0.3749	0.3833	0.3909
		Tyr 350 B	0.2065	0.2135	0.2192	0.2274	0.2359	0.2441	0.2517	0.2597	0.2677	0.2776	0.284	0.2922	0.3003	0.3073	0.3155	0.3241	0.3333	0.3406	0.3485	0.3573	0.3654
		Tyr 500 A	0.2111	0.2134	0.2155	0.2197	0.2251	0.2307	0.2349	0.2418	0.2479	0.2542	0.2598	0.2661	0.2723	0.2776	0.2841	0.2902	0.2974	0.3032	0.309	0.3154	0.3213
		Tyr 500 B	0.2027	0.2072	0.2114	0.2173	0.2231	0.2295	0.2358	0.2423	0.249	0.2558	0.2622	0.269	0.2754	0.2817	0.2885	0.2952	0.3031	0.3095	0.3164	0.3233	0.33
		Experiment #7. IC50 determination for BdTyrAnc at concentrations of tyrosine (Tyr) in between 0 and 1000 µM.
		Cycle Nr.	1	2	3	4	5	6	7	8	9	10	11	12	13	14	15	16	17	18	19	20
		Time [s]	0	20	40	60	80	100	120	140	160	180.1	200.1	220.1	240.1	260.1	280.1	300.1	320.1	340.1	360.1	380.1
		Tyr 0 uM	0.1706	0.1751	0.1799	0.184	0.1887	0.1936	0.1976	0.2016	0.2056	0.2099	0.2134	0.2172	0.2212	0.2249	0.2285	0.2318	0.2347	0.2377	0.2408	0.2434
		Tyr 50	0.1673	0.1718	0.1761	0.1795	0.1833	0.1871	0.1906	0.1944	0.1982	0.2016	0.2046	0.208	0.211	0.2143	0.2172	0.22	0.2225	0.2254	0.2278	0.2296
		Tyr 100	0.1684	0.1716	0.1748	0.1773	0.18	0.1827	0.1854	0.1879	0.1905	0.1931	0.195	0.1969	0.1996	0.2017	0.2042	0.2065	0.2085	0.2104	0.2124	0.2137
		Tyr 200	0.1635	0.1656	0.168	0.17	0.1724	0.1745	0.1765	0.1788	0.1808	0.183	0.1846	0.1866	0.1886	0.1904	0.1923	0.1941	0.1957	0.1973	0.1989	0.1999
		Tyr 350	0.166	0.1668	0.1667	0.1669	0.1685	0.1695	0.1708	0.1719	0.1731	0.1743	0.1746	0.1759	0.1769	0.1781	0.1791	0.1802	0.181	0.1821	0.1831	0.1837
		Tyr 500	0.1661	0.1672	0.1675	0.1675	0.1683	0.1688	0.1695	0.1698	0.1706	0.1715	0.1715	0.1721	0.1731	0.1739	0.1749	0.1755	0.1761	0.1764	0.1772	0.1776
		Tyr 750	0.1614	0.1596	0.1599	0.1612	0.1616	0.1624	0.1634	0.1638	0.1645	0.1653	0.1659	0.1665	0.1673	0.1677	0.1685	0.1694	0.1697	0.1708	0.1714	0.172
		Tyr 1000	0.1586	0.1595	0.1607	0.1614	0.1616	0.1611	0.1613	0.1609	0.1615	0.162	0.1621	0.1626	0.1629	0.1634	0.1637	0.164	0.1641	0.1647	0.1653	0.1647
		Experiment #8. IC50 determination for BdTyrAnc at concentrations of tyrosine (Tyr) in between 0 and 1000 µM.
		Cycle Nr.	1	2	3	4	5	6	7	8	9	10	11	12	13	14	15	16	17	18	19
		Time [s]	0	16.9	33.9	50.8	67.6	84.6	101.5	118.4	135.3	152.2	169.1	186	202.9	219.8	236.7	253.6	270.5	287.4	304.4
		Tyr 0 uM	0.1872	0.1992	0.2128	0.2253	0.237	0.2493	0.2598	0.2699	0.2796	0.2901	0.2998	0.3092	0.3192	0.3285	0.3368	0.3454	0.3541	0.3618	0.3696
		Tyr 50	0.186	0.197	0.2076	0.2179	0.2283	0.2383	0.2475	0.2568	0.2661	0.275	0.2837	0.2918	0.3005	0.309	0.3157	0.3237	0.3314	0.3375	0.3449
		Tyr 100	0.1902	0.1979	0.2073	0.2145	0.2237	0.2319	0.2406	0.2487	0.2566	0.2648	0.2727	0.2803	0.288	0.2948	0.3012	0.3089	0.3155	0.3215	0.3283
		Tyr 200	0.1816	0.1905	0.1982	0.2064	0.2136	0.2213	0.2289	0.2357	0.2422	0.2494	0.2559	0.2618	0.2682	0.2741	0.28	0.2856	0.2911	0.2966	0.3024
		Tyr 350	0.1724	0.1768	0.183	0.1885	0.1937	0.1988	0.2041	0.2095	0.2145	0.2201	0.2246	0.2293	0.2347	0.2396	0.2443	0.2489	0.2542	0.2591	0.2652
		Tyr 500	0.1718	0.1769	0.181	0.1853	0.1893	0.1935	0.1982	0.2031	0.2076	0.2125	0.2166	0.2206	0.2255	0.2303	0.2354	0.2396	0.244	0.2486	0.2534
		Tyr 750	0.1668	0.1694	0.1724	0.1757	0.1787	0.1816	0.1842	0.1876	0.1907	0.1935	0.1959	0.1989	0.2018	0.2053	0.208	0.2113	0.2142	0.2176	0.2214
		Tyr 1000	0.1671	0.1676	0.1694	0.1719	0.1736	0.1758	0.1778	0.1798	0.1809	0.1824	0.1837	0.1848	0.187	0.1889	0.1909	0.1925	0.1943	0.1957	0.1978
		Experiment #9. IC50 determination for SbTyrA1 at concentrations of tyrosine (Tyr) in between 0 and 500 µM consisting of two assays/runs of one technical replicate each.
		Assay 1
		Cycle Nr.	1	2	3	4	5	6	7	8	9	10	11	12	13	14	15	16	17	18	19	20	21	22	23	24	25	26	27	28	29	30
		Time [s]	0	20	40	60	80	100	120	140	160	180.1	200.1	220.1	240.1	260.1	280.1	300.1	320.1	340.1	360.1	380.1	400.1	420.1	440.1	460.1	480.1	500.1	520.1	540.1	560.1	580.1
		Tyr0	0.1714	0.1707	0.173	0.1752	0.1775	0.1792	0.1816	0.1839	0.1861	0.1879	0.1896	0.1908	0.1924	0.194	0.1955	0.1962	0.1971	0.1983	0.2	0.2012	0.2027	0.2041	0.2057	0.207	0.2085	0.2099	0.2108	0.2119	0.2132	0.2143
		Tyr25	0.1741	0.174	0.1757	0.1772	0.1787	0.1794	0.1811	0.1825	0.1842	0.1858	0.1867	0.1879	0.1893	0.1906	0.1915	0.1922	0.1925	0.1936	0.1947	0.1961	0.1973	0.1987	0.2	0.201	0.2019	0.2028	0.2039	0.2051	0.206	0.2069
		Tyr50	0.1678	0.168	0.169	0.1702	0.1718	0.1723	0.1736	0.1753	0.1759	0.1772	0.1779	0.1792	0.1802	0.1814	0.182	0.1819	0.1824	0.1833	0.1841	0.185	0.1861	0.1876	0.1885	0.1897	0.1903	0.1915	0.1921	0.1937	0.194	0.1946
		Tyr75	0.168	0.1675	0.1684	0.1692	0.1702	0.1709	0.1719	0.1724	0.1731	0.1741	0.1746	0.1753	0.176	0.1769	0.1772	0.1778	0.1775	0.1779	0.1789	0.1795	0.1803	0.1812	0.1821	0.1829	0.1836	0.1847	0.1854	0.1861	0.1869	0.1874
		Tyr100	0.1678	0.1677	0.169	0.1696	0.1708	0.1712	0.1723	0.1735	0.1738	0.1747	0.1754	0.1756	0.1762	0.1767	0.177	0.1768	0.1767	0.177	0.1775	0.1782	0.1789	0.1795	0.1803	0.181	0.1817	0.1827	0.1833	0.1837	0.1844	0.1848
		Tyr200	0.1686	0.168	0.168	0.1683	0.1691	0.1688	0.1694	0.1701	0.1704	0.1712	0.1715	0.1715	0.1722	0.1725	0.1727	0.1724	0.1717	0.1715	0.1723	0.1727	0.173	0.174	0.1743	0.1751	0.1757	0.1762	0.1764	0.1772	0.1774	0.1775
		Tyr350	0.1729	0.1719	0.1719	0.1719	0.173	0.1716	0.1776	0.1766	0.174	0.1723	0.1721	0.172	0.1723	0.1719	0.1719	0.1719	0.1719	0.1714	0.1715	0.1712	0.1703	0.17	0.1703	0.1705	0.1707	0.171	0.1708	0.1713	0.1711	0.1713
		Tyr500	0.1749	0.1759	0.1775	0.1773	0.1783	0.1743	0.1741	0.1744	0.1766	0.1738	0.1736	0.1732	0.1735	0.1731	0.1727	0.172	0.1714	0.1709	0.1711	0.1714	0.171	0.1712	0.1711	0.1711	0.1711	0.1715	0.1713	0.1714	0.1712	0.171
		Assay 2
		Cycle Nr.	1	2	3	4	5	6	7	8	9	10	11	12	13	14	15	16	17	18	19	20	21	22	23	24	25	26	27	28	29	30
		Time [s]	0	15.9	31.8	47.7	63.6	79.5	95.4	111.3	127.2	143	159	174.8	190.8	206.7	222.6	238.5	254.4	270.3	286.2	302	317.9	333.8	349.7	365.6	381.5	397.4	413.3	429.3	445.1	461.1
		Tyr0	0.1715	0.1777	0.1834	0.1887	0.194	0.1992	0.2041	0.2088	0.2138	0.2183	0.2234	0.228	0.2327	0.2368	0.2407	0.2451	0.2489	0.253	0.2566	0.2604	0.264	0.2673	0.2701	0.2732	0.2762	0.2791	0.2817	0.2847	0.2875	0.2901
		Tyr25	0.1714	0.1745	0.1776	0.1807	0.184	0.187	0.1903	0.1933	0.1964	0.1993	0.2022	0.2052	0.2085	0.2113	0.214	0.217	0.2197	0.2225	0.2253	0.2282	0.231	0.2338	0.2365	0.2393	0.2418	0.2441	0.2464	0.2491	0.2516	0.2539
		Tyr50	0.1702	0.1724	0.175	0.1773	0.1799	0.1822	0.1851	0.1875	0.1902	0.1926	0.1951	0.1975	0.2003	0.2024	0.2049	0.2075	0.2099	0.2121	0.2147	0.2169	0.2193	0.2218	0.2237	0.2265	0.2281	0.2303	0.2323	0.2348	0.2366	0.2401
		Tyr75	0.175	0.1772	0.1791	0.1808	0.1829	0.1849	0.1873	0.1891	0.1909	0.1928	0.1947	0.1967	0.1988	0.2005	0.2028	0.2044	0.2065	0.2085	0.2106	0.2123	0.2144	0.2165	0.2182	0.2204	0.2221	0.224	0.2258	0.2279	0.2298	0.2317
		Tyr100	0.1602	0.162	0.164	0.1657	0.1676	0.1693	0.1714	0.1734	0.175	0.1768	0.1788	0.1807	0.1833	0.185	0.1864	0.1884	0.1905	0.1923	0.194	0.1962	0.1984	0.2002	0.2019	0.2039	0.2056	0.2074	0.2093	0.2113	0.2132	0.2145
		Tyr200	0.1619	0.1635	0.1648	0.1655	0.1673	0.1685	0.1701	0.1712	0.1729	0.1737	0.1756	0.1765	0.1779	0.1793	0.1804	0.1815	0.1828	0.1843	0.1853	0.1867	0.1883	0.1896	0.1907	0.192	0.193	0.1943	0.1952	0.1965	0.1979	0.1989
		Tyr350	0.163	0.1643	0.1646	0.1654	0.1665	0.1674	0.1683	0.1692	0.1699	0.1708	0.1719	0.1729	0.1741	0.1752	0.1754	0.1765	0.1776	0.1783	0.1792	0.1802	0.1812	0.1821	0.1825	0.1834	0.1844	0.1847	0.1856	0.1864	0.1871	0.1876
		Tyr500	0.1628	0.1634	0.1637	0.1643	0.1651	0.1654	0.1663	0.1668	0.1675	0.1679	0.1687	0.1689	0.1696	0.1701	0.1705	0.1715	0.1715	0.172	0.1724	0.1733	0.1737	0.1743	0.1746	0.175	0.1753	0.1756	0.1759	0.1763	0.1765	0.1768
		Experiment #10. IC50 determination for SbTyrA2 and SbTyrAnc conducted side-by-side at concentrations of tyrosine in between 0 and 500 µM.
		Cycle Nr.	1	2	3	4	5	6	7	8	9	10	11	12	13	14	15	16	17	18	19	20	21	22	23	24	25	26	27	28	29	30
		Time [s]	0	20.5	40.9	61.4	81.8	102.3	122.8	143.2	163.7	184.1	204.6	225	245.5	265.9	286.3	306.9	327.3	347.8	368.3	388.7	409.2	429.6	450.1	470.6	491	511.5	531.9	552.4	572.8	593.3
		SbTyrA2 Tyr=0	0.182	0.194	0.2073	0.2192	0.2297	0.2391	0.2468	0.2555	0.2648	0.2731	0.2814	0.2905	0.2987	0.306	0.3138	0.3207	0.3269	0.3332	0.339	0.3447	0.3499	0.3551	0.3605	0.3647	0.3694	0.3739	0.378	0.3817	0.3858	0.3889
		SbTyrAnc Tyr=0	0.1833	0.1955	0.2058	0.2163	0.2282	0.2395	0.2501	0.2616	0.2727	0.284	0.2944	0.3055	0.3166	0.3269	0.3371	0.3474	0.3576	0.3678	0.3774	0.3871	0.3959	0.4053	0.414	0.4235	0.4317	0.4401	0.4481	0.457	0.4646	0.4724
		SbTyrA2 Tyr=25	0.1917	0.1986	0.2056	0.2132	0.22	0.2225	0.2281	0.2345	0.2396	0.2462	0.2522	0.2589	0.2655	0.271	0.2766	0.2818	0.2869	0.2917	0.2967	0.301	0.3055	0.3099	0.3143	0.3168	0.3205	0.3247	0.3288	0.332	0.3355	0.338
		SbTyrAnc Tyr=50	0.1858	0.2028	0.215	0.2267	0.2385	0.2446	0.2567	0.2685	0.2801	0.2918	0.3034	0.3144	0.3258	0.3364	0.3471	0.3578	0.3682	0.3789	0.3884	0.3984	0.4081	0.4185	0.4287	0.4385	0.449	0.4586	0.4675	0.4765	0.4851	0.4934
		SbTyrA2 Tyr=50	0.1773	0.178	0.181	0.1841	0.187	0.1861	0.1877	0.1903	0.193	0.1957	0.1984	0.2013	0.2044	0.2068	0.2094	0.212	0.2143	0.2167	0.219	0.2214	0.2234	0.2258	0.2277	0.2297	0.2318	0.234	0.2365	0.2385	0.2406	0.2423
		SbTyrAnc Tyr=100	0.1827	0.1929	0.2031	0.2136	0.2237	0.2344	0.2442	0.2535	0.2631	0.2728	0.2821	0.2911	0.3	0.3084	0.3176	0.3258	0.3341	0.3423	0.3502	0.3582	0.366	0.3735	0.3814	0.3883	0.3951	0.4023	0.4085	0.4153	0.4219	0.4285
		SbTyrA2 Tyr=75	0.175	0.1765	0.1791	0.1874	0.1874	0.1831	0.1847	0.1872	0.1896	0.1919	0.1945	0.1971	0.1999	0.2023	0.2043	0.2064	0.2089	0.2109	0.2131	0.2162	0.2199	0.2207	0.222	0.2241	0.2279	0.2297	0.235	0.2373	0.2361	0.2393
		SbTyrAnc Tyr=500	0.184	0.1947	0.2057	0.2173	0.2288	0.2399	0.2517	0.2619	0.2727	0.2834	0.2934	0.3034	0.3136	0.3237	0.3334	0.3429	0.3525	0.3618	0.3715	0.3807	0.3895	0.3979	0.4063	0.4145	0.4221	0.4305	0.4372	0.4454	0.4532	0.4606
		SbTyrA2 Tyr=100	0.1666	0.1681	0.1692	0.1715	0.1726	0.1724	0.1726	0.1733	0.1744	0.1752	0.1765	0.1776	0.1786	0.1792	0.18	0.1805	0.1814	0.1824	0.1834	0.1847	0.1858	0.1864	0.1878	0.1889	0.1899	0.1914	0.1924	0.1933	0.1943	0.1954
		SbTyrAnc Tyr=200	0.1926	0.2001	0.208	0.2228	0.2279	0.243	0.2497	0.2582	0.2679	0.2795	0.289	0.2997	0.3091	0.3182	0.3283	0.3372	0.346	0.3552	0.3635	0.3708	0.3793	0.3871	0.3951	0.402	0.4094	0.4168	0.4244	0.4308	0.4378	0.4445
		SbTyrA2 Tyr=200	0.1582	0.1582	0.1588	0.1595	0.1599	0.16	0.1593	0.1592	0.1594	0.16	0.1602	0.1613	0.1622	0.162	0.1623	0.1626	0.1628	0.1632	0.1633	0.1636	0.1637	0.164	0.1643	0.1642	0.1644	0.1651	0.1656	0.1656	0.1659	0.166
		SbTyrAnc Tyr=350	0.1844	0.1921	0.1977	0.2018	0.2082	0.2157	0.2226	0.2285	0.2348	0.2411	0.2478	0.2548	0.2576	0.2637	0.2699	0.2759	0.2822	0.2875	0.2939	0.2993	0.3051	0.3108	0.3162	0.3215	0.3275	0.3333	0.3386	0.3446	0.3502	0.3554
		Experiment #11. IC50 determination for SbTyrA2 and SbTyrAnc conducted side-by-side at concentrations of tyrosine in between 0 and 500 µM.
		Cycle Nr.	1	2	3	4	5	6	7	8	9	10	11	12	13	14	15	16	17	18	19	20	21	22	23	24	25	26
		Time [s]	0	23.9	47.8	71.7	95.6	119.5	143.4	167.3	191.2	215.2	239	262.9	286.7	310.5	334.3	358.2	382.1	406	429.8	453.6	477.4	501.2	525.1	549	573	596.8
		SbTyrA2 Tyr=0	0.1792	0.1805	0.1903	0.196	0.2009	0.2064	0.2131	0.2179	0.2229	0.2256	0.2319	0.2295	0.2367	0.2381	0.241	0.2451	0.2451	0.2498	0.2501	0.2534	0.2548	0.2572	0.2596	0.2616	0.2645	0.2669
		SbTyrAnc Tyr=0	0.1951	0.2076	0.2211	0.2331	0.2449	0.2563	0.2672	0.2775	0.2868	0.2963	0.3064	0.3157	0.3253	0.3335	0.3427	0.3507	0.3581	0.3663	0.3736	0.3803	0.3873	0.3942	0.4003	0.4069	0.4124	0.4188
		SbTyrA2 Tyr=5	0.1659	0.1732	0.1785	0.1836	0.1886	0.1936	0.1985	0.2029	0.207	0.2107	0.2152	0.2184	0.2219	0.2282	0.2326	0.2366	0.2345	0.2373	0.2403	0.2427	0.2454	0.2476	0.2499	0.2521	0.2546	0.2573
		SbTyrAnc Tyr=25	0.1965	0.2099	0.2234	0.2367	0.2498	0.2626	0.2737	0.2847	0.2946	0.3028	0.3113	0.3187	0.3264	0.3342	0.3438	0.3494	0.3563	0.3631	0.3694	0.3758	0.3827	0.3882	0.3943	0.3995	0.4048	0.4106
		SbTyrA2 Tyr=10	0.1657	0.1687	0.1739	0.1792	0.1831	0.1872	0.1911	0.1949	0.1982	0.2015	0.205	0.2082	0.2112	0.2142	0.2169	0.2194	0.2217	0.2243	0.2266	0.2291	0.231	0.2333	0.2358	0.2372	0.2396	0.2421
		SbTyrAnc Tyr=50	0.197	0.2101	0.224	0.2369	0.2479	0.2583	0.2685	0.2789	0.288	0.2969	0.3059	0.3138	0.3225	0.3295	0.3378	0.3451	0.3516	0.3588	0.3655	0.373	0.3798	0.386	0.3918	0.397	0.4024	0.4078
		SbTyrA2 Tyr=25	0.1651	0.1691	0.1733	0.1766	0.1796	0.1835	0.1874	0.1907	0.1937	0.197	0.1997	0.2025	0.2054	0.2079	0.2102	0.2131	0.2149	0.2171	0.2199	0.2213	0.2232	0.2249	0.2267	0.2284	0.2307	0.2331
		SbTyrAnc Tyr=75	0.1893	0.1997	0.2106	0.2208	0.2317	0.242	0.2527	0.2617	0.2714	0.2824	0.2903	0.2994	0.3056	0.3128	0.3197	0.327	0.3344	0.3406	0.3474	0.354	0.3602	0.3668	0.3723	0.3786	0.3842	0.3895
		SbTyrA2 Tyr=50	0.1612	0.1629	0.1654	0.1676	0.1703	0.1727	0.1755	0.178	0.1801	0.1824	0.1852	0.1873	0.1898	0.1917	0.194	0.1961	0.1977	0.1996	0.2016	0.2032	0.2047	0.2068	0.2085	0.2096	0.212	0.214
		SbTyrAnc Tyr=100	0.1937	0.2053	0.2164	0.2266	0.2344	0.2444	0.2531	0.2628	0.2705	0.2789	0.287	0.2951	0.3033	0.3105	0.3181	0.3252	0.3316	0.3376	0.3442	0.3505	0.3561	0.3616	0.3669	0.3718	0.377	0.3813
		SbTyrA2 Tyr=75	0.1608	0.1637	0.1653	0.1672	0.1689	0.1714	0.1733	0.1755	0.1777	0.1795	0.1817	0.1838	0.1861	0.1873	0.1893	0.1913	0.1923	0.1943	0.1956	0.1971	0.199	0.2007	0.2023	0.2034	0.2057	0.2069
		SbTyrAnc Tyr=200	0.1897	0.2006	0.2092	0.2187	0.2267	0.2357	0.2435	0.2512	0.2592	0.2671	0.2752	0.2828	0.2904	0.297	0.3038	0.3108	0.3173	0.3235	0.3294	0.3348	0.3403	0.3461	0.3505	0.3552	0.3602	0.3651
		SbTyrA2 Tyr=100	0.1631	0.1636	0.1652	0.1661	0.1676	0.1693	0.171	0.1726	0.1738	0.1752	0.1764	0.1779	0.1796	0.1806	0.1823	0.1835	0.1845	0.1859	0.1872	0.1888	0.1897	0.1912	0.1923	0.193	0.1946	0.1959
		SbTyrAnc Tyr=350	0.1778	0.1814	0.1846	0.1878	0.1921	0.1954	0.1984	0.2022	0.2058	0.2083	0.2118	0.2143	0.2173	0.2209	0.2243	0.2273	0.2306	0.2329	0.235	0.2383	0.2406	0.243	0.2449	0.2474	0.2499	0.2523
		SbTyrA2 Tyr=200	0.1629	0.1633	0.1639	0.1645	0.1654	0.1663	0.1673	0.1686	0.1696	0.1705	0.1713	0.1724	0.1735	0.1742	0.1754	0.176	0.1764	0.1773	0.1781	0.1789	0.1794	0.18	0.1807	0.1812	0.1824	0.1832
		SbTyrAnc Tyr=500	0.1876	0.1948	0.2005	0.2076	0.2131	0.219	0.2245	0.2294	0.2344	0.2398	0.2454	0.2501	0.2547	0.2591	0.2638	0.2684	0.2723	0.2768	0.2804	0.284	0.2875	0.2909	0.2942	0.2974	0.3008	0.3037
		Experiment #12. IC50 determination for SbTyrAnc at concentrations of tyrosine (Tyr) in between 0 and 1000 µM. The experiment was conducted as two indepepdent run/assays with one technical replicate per assay.
		Assay 1
		Cycle Nr.	1	2	3	4	5	6	7	8	9	10	11	12	13	14	15	16	17	18	19	20
		Time [s]	0	20	40	60	80	100	120	140	160	180.1	200	220.1	240.1	260.1	280.1	300.1	320.1	340.1	360.1	380.1
		Tyr 0	0.1793	0.1947	0.2082	0.2225	0.2363	0.2486	0.2612	0.2729	0.2847	0.296	0.3066	0.3153	0.3253	0.335	0.3444	0.3526	0.3618	0.3708	0.3785	0.3859
		Tyr 50	0.1741	0.1861	0.1984	0.2115	0.2236	0.2349	0.2459	0.2577	0.2675	0.2767	0.285	0.295	0.3039	0.3124	0.3207	0.3298	0.3391	0.3461	0.3531	0.3588
		Tyr 100	0.1845	0.1962	0.2068	0.2177	0.2285	0.2378	0.2472	0.2562	0.2644	0.2727	0.2814	0.2903	0.2984	0.3059	0.3123	0.3178	0.3241	0.3317	0.3376	0.3437
		Tyr 200	0.1791	0.1892	0.1991	0.2094	0.2197	0.2289	0.2371	0.2452	0.2546	0.2624	0.2696	0.2775	0.2858	0.2916	0.299	0.3054	0.3124	0.3194	0.3252	0.3307
		Tyr 350	0.1766	0.1849	0.1938	0.2028	0.2118	0.2194	0.226	0.2326	0.2388	0.2443	0.2493	0.2555	0.2611	0.267	0.2717	0.2759	0.2815	0.2866	0.2921	0.2966
		Tyr 500	0.1758	0.1918	0.1909	0.199	0.2051	0.2102	0.2152	0.2215	0.2267	0.2332	0.2374	0.2422	0.2494	0.2532	0.2577	0.2618	0.2655	0.2697	0.2737	0.2774
		Tyr 750	0.1714	0.1779	0.1828	0.1888	0.195	0.2005	0.2065	0.2116	0.2167	0.2209	0.2245	0.2273	0.2304	0.2334	0.2371	0.24	0.2424	0.2454	0.2484	0.2509
		Tyr 1000	0.1701	0.1753	0.1796	0.185	0.1897	0.1947	0.1989	0.2027	0.2074	0.2101	0.2125	0.215	0.218	0.2206	0.2232	0.2252	0.2266	0.2293	0.2309	0.2327
		Assay 2.
		Cycle Nr.	1	2	3	4	5	6	7	8	9	10	11	12	13	14	15	16	17	18	19	20
		Time [s]	0	20	40	60	80	100	120	140	160	180	200.1	220	240	260.1	280.1	300.1	320.1	340.1	360.1	380.1
		Tyr 0	0.1687	0.1838	0.1986	0.2143	0.2275	0.2411	0.2549	0.2695	0.2825	0.2951	0.3081	0.3195	0.332	0.3436	0.3544	0.3655	0.3759	0.3851	0.3947	0.4033
		Tyr 50	0.1638	0.1804	0.195	0.208	0.2174	0.2294	0.2399	0.2515	0.2638	0.2746	0.2857	0.2957	0.3067	0.3167	0.3261	0.3348	0.3428	0.3517	0.3598	0.3685
		Tyr 100	0.1663	0.1783	0.1873	0.1977	0.2069	0.2171	0.2261	0.2362	0.2449	0.2543	0.2636	0.2733	0.283	0.2925	0.3003	0.3079	0.3143	0.3219	0.3291	0.3357
		Tyr 200	0.1622	0.1708	0.1764	0.184	0.1904	0.1968	0.2039	0.211	0.2176	0.224	0.231	0.2367	0.243	0.2492	0.2554	0.2612	0.2669	0.273	0.2778	0.2826
		Tyr 350	0.1641	0.1725	0.1781	0.1826	0.1891	0.1964	0.203	0.2091	0.2148	0.2208	0.2259	0.2312	0.237	0.2418	0.2468	0.2517	0.2565	0.2617	0.2664	0.2709
		Tyr 500	0.1772	0.1881	0.1973	0.2075	0.2163	0.2247	0.2331	0.2417	0.2498	0.2583	0.2651	0.2724	0.2808	0.2873	0.2944	0.3012	0.3076	0.3137	0.3196	0.3245
		Tyr 750	0.164	0.1721	0.179	0.1839	0.1912	0.1971	0.2046	0.2114	0.2174	0.2238	0.2304	0.2364	0.2429	0.2491	0.2554	0.2608	0.2662	0.2718	0.2765	0.2814
		Tyr 1000	0.1685	0.1772	0.1812	0.188	0.1924	0.1991	0.2045	0.2105	0.2158	0.2212	0.2268	0.2314	0.2365	0.2411	0.246	0.2502	0.2543	0.2588	0.2631	0.2665

## Sheet: Figure 3g
	Source Data for figure 3g. HPLC determination of tyrosine content in the leaves of Nicotiana benthamiana upon transient expression of grass TyrA genes. Each construct was infiltrated six times (replicate A to F) in six independent plants, with each plant having four different constructs. Note that independent samples labeled as the same replicate (for sample, samples GUS-A and SbTyrA1-A) may not …
	Tyrosine calibration curve
	[Tyr] (µM)	FLD peak area
	0	0
	6.25	1.1
	12.5	2.2
	25	4.3
	50	8.6
	100	17.3
	200	34.2
	500	84
	1000	165.4
	Construct	Replicate	FLD peak area	[Tyr] (µM)	nmol Tyr total*	nmol Tyr corrected**	fresh weight (mg)	nmol Tyr / gFW
	GUS	A	1.7	10.2657	1.02657	1.36876	19.6	69.8347
		B	2.1	12.6812	1.26812	1.69082	26.7	63.3266
		C	1.6	9.66184	0.966184	1.28824	20.9	61.6385
		D	1.1	6.64251	0.664251	0.885668	23.6	37.5283
		E	1.4	8.45411	0.845411	1.12721	29.4	38.3406
		F	1.5	9.05797	0.905797	1.20773	28.5	42.3765
	SbTyrA1	A	3.3	19.9275	1.99275	2.657	24	110.709
		B	8.1	48.913	4.8913	6.52174	17.4	374.813
		C	3.7	22.343	2.2343	2.97907	28.5	104.529
		D	5	30.1932	3.01932	4.02576	26.2	153.655
		E	4.1	24.7585	2.47585	3.30113	23.1	142.906
		F	4.2	25.3623	2.53623	3.38164	26.5	127.609
	AtTyrA2	A	2.6	15.7005	1.57005	2.0934	18.6	112.548
		B	2.7	16.3043	1.63043	2.17391	22.2	97.924
		C	5.1	30.7971	3.07971	4.10628	26.6	154.371
		D	3	18.1159	1.81159	2.41546	19.4	124.508
		E	3.7	22.343	2.2343	2.97907	34.7	85.852
		F	3.1	18.7198	1.87198	2.49597	27.7	90.1074
	BdTyrA1	A	2.1	12.6812	1.26812	1.69082	30.1	56.1735
		B	4.2	25.3623	2.53623	3.38164	23.7	142.685
		C	3.7	22.343	2.2343	2.97907	23	129.525
		D	3.3	19.9275	1.99275	2.657	25.8	102.985
		E	5.2	31.401	3.1401	4.1868	20.8	201.288
		F	4.5	27.1739	2.71739	3.62319	25	144.928
	BdTyrA2	A	1.4	8.45411	0.845411	1.12721	23.6	47.7633
		B	0.79	4.77053	0.477053	0.636071	20.9	30.434
		C	1.3	7.85024	0.785024	1.0467	24.3	43.074
		D	1.1	6.64251	0.664251	0.885668	24.5	36.1497
		E	1.5	9.05797	0.905797	1.20773	23.9	50.5326
		F	1.4	8.45411	0.845411	1.12721	21.2	53.1705
	BdTyrAnc	A	10	60.3865	6.03865	8.05153	21	383.406
		B	8.8	53.1401	5.31401	7.08535	21.5	329.551
		C	28.8	173.913	17.3913	23.1884	39.3	590.036
		D	17.1	103.261	10.3261	13.7681	25.2	546.354
		E	13.2	79.7101	7.97101	10.628	32.4	328.025
		F	8.2	49.5169	4.95169	6.60225	23.6	279.757
	BvTyrA2	A	15.5	93.599	9.3599	12.4799	20.4	611.758
		B	12.6	76.087	7.6087	10.1449	25.4	399.407
		C	18	108.696	10.8696	14.4928	20	724.638
		D	14	84.5411	8.45411	11.2721	31.3	360.132
		E	15.5	93.599	9.3599	12.4799	23.7	526.577
		F	16	96.6184	9.66184	12.8824	23.7	543.563
	SbTyrA2	A	2.9	17.5121	1.75121	2.33494	20.2	115.591
		B	3.4	20.5314	2.05314	2.73752	20.8	131.612
		C***	nd	nd	nd	nd	nd	nd
		D	3.7	22.343	2.2343	2.97907	20.1	148.212
		E	2.9	17.5121	1.75121	2.33494	24.1	96.8856
		F	4.8	28.9855	2.89855	3.86473	21.7	178.098
	SbTyrAnc	A	15.9	96.0145	9.60145	12.8019	22	581.906
		B	20.2	121.981	12.1981	16.2641	26.9	604.613
		C	15.6	94.2029	9.42029	12.5604	26.2	479.404
		D	28.5	172.101	17.2101	22.9469	24.9	921.561
		E	10.2	61.5942	6.15942	8.21256	21.4	383.765
		F	36.3	219.203	21.9203	29.2271	20.8	1405.15

## Sheet: Figures 4c-f
	Source Data for figures 4c-f. DHS activity was measured by tracking phosphoenolpyruvate (PEP) consumption as the decrease in absorbance at 232 nm over time. Decrease in absorbance at 232 over time was corrected, if needed, taking into account the decrease in sensitivity due to the absortion of some effectors (most remarkably, tryptophan) at similar waveleghts. All reactions were conducted in 50 µ…
	PEP calibration curves prepared in water versus prepared in aromatic amino acid effectors that may interefe with PEP absorbance at 232 nm.
			Abs at 232 when PEP standard is prepared in:
	PEP (µM)	nmol PEP in 50 uL vol	water	Tyrosine 500 µM	Tyrosine	Tryptophan 500 µM	Tryptophan 1000 µM
					1000 µM
	0	0	0.0767	0.7734	1.4171	1.0221	1.606
	78.125	3.91	0.1222	0.7725	1.4252	0.9519	1.6724
	156.25	7.81	0.1697	0.7864	1.4096	0.9936	1.6842
	312.5	15.63	0.2644	0.8163	1.396	1.0362	1.7056
	625	31.25	0.451	0.9982	1.4618	1.2202	1.8829
	1250	62.5	0.8436	1.3797	1.8476	1.5613	2.2207
	2500	125	1.6216	2.1813	2.5276	2.2938	2.8427
	5000	250	3.1338	3.3742	3.5057	3.4487	3.5605
	nmol PEP/abs slope		0.01244	0.01252	0.01147	0.0113	0.01035
	Experiment #1. Determination of the sensitivity of BdDHSs to aromatic amino acids. The experiments was conducted in a single run, with three technical replicates per treatment, each row corresponding to a technical replicate. Decrease in absorbance at 500 µM of tyrosine or tryptophan were corrected based on previous PEP calibration curves.
	Cycle Nr.	1	2	3	4	5	6	7	8	9	10	11	12	13	14	15	16	17	18	19	20	21	22	23	24	25	26	27
	Time [s]	0	45	90	135	180	225.1	270.1	315.1	360.1	405.1	450.1	495.1	540.1	585.1	630.1	675.1	720.1	765.1	810.1	855.1	900.1	945.2	990.2	1035.2	1080.2	1125.2	1170.2
water control	BdDHS1a	1.6339	1.6137	1.5984	1.5844	1.566	1.5479	1.5285	1.5073	1.4872	1.4657	1.4444	1.4217	1.3989	1.3752	1.3535	1.3313	1.3102	1.2883	1.2473	1.2301	1.2163	1.2054	1.1978	1.1928	1.1892	1.1835	1.1804
	BdDHS1a	1.7519	1.7381	1.723	1.7058	1.687	1.6672	1.6477	1.6271	1.6055	1.5856	1.5632	1.5419	1.5187	1.4952	1.4705	1.4505	1.4264	1.4035	1.3821	1.3616	1.343	1.328	1.3168	1.3072	1.3	1.2954	1.2908
	BdDHS1a	1.6696	1.6614	1.6454	1.6294	1.6111	1.5925	1.5723	1.5515	1.5317	1.5092	1.4897	1.4667	1.4425	1.4204	1.3968	1.3745	1.3526	1.3312	1.3115	1.2934	1.2798	1.2685	1.2594	1.2541	1.2495	1.2432	1.2402
	BdDHS1b	1.6566	1.6494	1.6367	1.6228	1.6069	1.5917	1.5748	1.557	1.5399	1.5212	1.5033	1.484	1.4637	1.4435	1.4222	1.401	1.381	1.3602	1.3394	1.3196	1.3005	1.2822	1.2652	1.2514	1.2398	1.2298	1.2238
	BdDHS1b	1.6571	1.6419	1.6276	1.6157	1.6017	1.5873	1.5701	1.5522	1.5363	1.5175	1.4989	1.4802	1.4607	1.4391	1.4192	1.3986	1.3787	1.3592	1.3381	1.3176	1.2981	1.2802	1.262	1.2472	1.2352	1.2257	1.2189
	BdDHS1b	1.652	1.6396	1.6301	1.6191	1.6041	1.5889	1.5717	1.5541	1.5364	1.5182	1.4992	1.4799	1.46	1.4382	1.4171	1.397	1.3774	1.356	1.3355	1.3153	1.2961	1.2775	1.2615	1.2481	1.2381	1.2296	1.2231
	BdDHS2	1.646	1.635	1.6241	1.6132	1.6	1.5874	1.5705	1.5523	1.5367	1.5185	1.4989	1.4801	1.4606	1.4398	1.4193	1.399	1.3792	1.3597	1.3396	1.3211	1.3023	1.2858	1.2689	1.2554	1.2449	1.234	1.2267
	BdDHS2	1.6893	1.6651	1.6512	1.6373	1.6255	1.6125	1.5958	1.5787	1.5621	1.5441	1.524	1.5057	1.4847	1.4645	1.4429	1.4224	1.4035	1.383	1.3645	1.3442	1.3268	1.3099	1.2941	1.2825	1.2712	1.2621	1.2557
	BdDHS2	1.7082	1.6926	1.6771	1.6619	1.6459	1.6301	1.6127	1.5922	1.5744	1.5545	1.5345	1.5143	1.4934	1.4715	1.4505	1.4289	1.4089	1.3885	1.3692	1.3507	1.3336	1.3182	1.3035	1.2932	1.2843	1.2783	1.2728
phenylalanine (500 µM)	BdDHS1a	1.6179	1.6032	1.5873	1.5707	1.5532	1.5343	1.5155	1.4965	1.4764	1.4563	1.4357	1.414	1.3927	1.3695	1.3471	1.328	1.3066	1.2879	1.267	1.2503	1.237	1.2271	1.221	1.2147	1.209	1.2053	1.2016
	BdDHS1a	1.6526	1.6378	1.6203	1.6045	1.5862	1.5688	1.5502	1.532	1.513	1.4928	1.4726	1.4515	1.4319	1.4096	1.387	1.3685	1.3457	1.3252	1.3054	1.2867	1.2724	1.2598	1.2469	1.2399	1.2338	1.229	1.2244
	BdDHS1a	1.7541	1.7417	1.7269	1.7109	1.6909	1.6728	1.6535	1.6337	1.6122	1.592	1.5705	1.5484	1.5278	1.5048	1.4816	1.4577	1.4354	1.4144	1.3938	1.3737	1.3567	1.3445	1.3337	1.3257	1.3203	1.3147	1.3112
	BdDHS1b	1.6236	1.6153	1.6024	1.5888	1.5747	1.5603	1.545	1.5295	1.5133	1.4974	1.48	1.4635	1.4457	1.4248	1.4063	1.3877	1.3693	1.3522	1.3339	1.3145	1.2957	1.2783	1.2627	1.2484	1.2363	1.2264	1.22
	BdDHS1b	1.7537	1.7484	1.7364	1.7257	1.7112	1.6933	1.5636	1.5483	1.5318	1.5134	1.4951	1.4774	1.4585	1.4379	1.4193	1.3997	1.379	1.3597	1.3392	1.3198	1.3018	1.283	1.2655	1.2518	1.2391	1.2304	1.2224
	BdDHS1b	1.7523	1.7374	1.7237	1.7101	1.6944	1.6786	1.6602	1.6424	1.6245	1.6065	1.586	1.5677	1.5475	1.5247	1.5021	1.4815	1.46	1.4373	1.4165	1.3946	1.3728	1.3533	1.3326	1.3162	1.3026	1.2909	1.2818
	BdDHS2	1.7016	1.6884	1.6745	1.6599	1.6456	1.6296	1.614	1.5962	1.5798	1.5602	1.5404	1.5226	1.5045	1.483	1.4632	1.4436	1.4228	1.4044	1.3844	1.3667	1.3482	1.3312	1.3149	1.301	1.2886	1.2781	1.2703
	BdDHS2	1.6846	1.672	1.6589	1.6453	1.6308	1.6138	1.5962	1.5794	1.5628	1.5432	1.5241	1.5066	1.4856	1.463	1.4435	1.4252	1.4029	1.3839	1.3644	1.3447	1.3268	1.3089	1.292	1.2778	1.2654	1.255	1.2455
	BdDHS2	1.6879	1.6734	1.6602	1.6461	1.6306	1.6202	1.6032	1.5844	1.5667	1.5487	1.5286	1.5099	1.4898	1.4683	1.4472	1.4271	1.4067	1.3877	1.3672	1.3485	1.331	1.3138	1.2985	1.2861	1.2746	1.2676	1.2611
tyrosine (500 µM)	BdDHS1a	2.0693	2.0614	2.0511	2.041	2.0278	2.0148	2.002	1.9886	1.9732	1.9589	1.9418	1.9253	1.9096	1.8915	1.8729	1.8552	1.839	1.8208	1.8029	1.7837	1.7671	1.7499	1.7327	1.7169	1.7011	1.6896	1.6787
	BdDHS1a	2.0732	2.0675	2.0565	2.0462	2.0345	2.0247	2.0099	1.9959	1.9822	1.968	1.9523	1.9384	1.9224	1.906	1.8889	1.8716	1.8545	1.8388	1.82	1.803	1.7851	1.77	1.7526	1.7371	1.7229	1.7087	1.6973
	BdDHS1a	2.2385	2.2275	2.2181	2.2064	2.1945	2.1813	2.167	2.1534	2.14	2.1226	2.1083	2.0882	2.0722	2.0542	2.0359	2.0172	1.9975	1.9782	1.9582	1.9385	1.9195	1.9008	1.8828	1.8639	1.8462	1.8307	1.8176
	BdDHS1b	2.1816	2.1717	2.1604	2.1504	2.1359	2.1228	2.1099	2.0954	2.0807	2.0646	2.0462	2.0302	2.0131	1.9935	1.9775	1.9573	1.9392	1.9215	1.9016	1.8821	1.8624	1.8455	1.8269	1.8109	1.7963	1.7837	1.7723
	BdDHS1b	2.1598	2.1468	2.1372	2.1258	2.1133	2.0994	2.085	2.0722	2.0568	2.0422	2.0282	2.0084	1.9912	1.9725	1.9563	1.9364	1.9173	1.9004	1.8815	1.8609	1.843	1.8251	1.8097	1.7892	1.7755	1.7618	1.7518
	BdDHS1b	2.1378	2.1277	2.1181	2.1064	2.0943	2.0817	2.0666	2.0525	2.04	2.0232	2.0071	1.9921	1.9742	1.9539	1.9367	1.9204	1.9024	1.8841	1.8652	1.847	1.8265	1.8097	1.7908	1.7777	1.7609	1.7497	1.7397
	BdDHS2	2.1482	2.1379	2.127	2.116	2.1022	2.0906	2.0772	2.0608	2.0474	2.0316	2.0139	1.9963	1.9814	1.9625	1.9429	1.9252	1.9059	1.8889	1.871	1.852	1.8364	1.8194	1.8021	1.7884	1.7761	1.7671	1.758
	BdDHS2	2.1345	2.1232	2.1129	2.1031	2.0893	2.0761	2.0617	2.0475	2.0321	2.0173	1.9999	1.9824	1.9676	1.9472	1.927	1.9122	1.8944	1.8748	1.8592	1.8407	1.8231	1.8091	1.7919	1.7808	1.7692	1.7603	1.7518
	BdDHS2	2.1366	2.1277	2.1134	2.1039	2.0913	2.078	2.0627	2.0469	2.031	2.014	1.9963	1.979	1.9619	1.9439	1.9231	1.9046	1.8878	1.8693	1.8494	1.8307	1.8153	1.7991	1.7828	1.7707	1.7618	1.7501	1.7453
tryptophan (500 µM)	BdDHS1a	2.1743	2.1592	2.1389	2.1219	2.1025	2.0867	2.0692	2.0498	2.0326	2.01	1.9905	1.9696	1.9493	1.9268	1.9053	1.885	1.8662	1.8474	1.8319	1.8175	1.8074	1.8009	1.7948	1.791	1.7874	1.7828	1.7802
	BdDHS1a	2.2574	2.247	2.2181	2.214	2.1972	2.1845	2.1717	2.1534	2.1343	2.1197	2.1014	2.0818	2.0685	2.0408	2.0208	2.0014	1.9828	1.9681	1.9545	1.9409	1.9344	1.919	1.9082	1.902	1.8991	1.9039	1.8914
	BdDHS1a	2.2911	2.2781	2.2621	2.247	2.2271	2.2122	2.1947	2.1747	2.1591	2.1383	2.1207	2.1007	2.0777	2.0557	2.0313	2.0107	1.9872	1.9665	1.9474	1.9308	1.9157	1.9069	1.8985	1.8942	1.8888	1.8827	1.878
	BdDHS1b	2.2532	2.2437	2.2319	2.2185	2.2029	2.1916	2.1779	2.1654	2.1512	2.1345	2.1195	2.103	2.0856	2.067	2.0499	2.0312	2.0131	1.9957	1.9769	1.9564	1.9381	1.9207	1.9052	1.891	1.8795	1.8669	1.8599
	BdDHS1b	2.1995	2.1868	2.1747	2.1663	2.154	2.1409	2.1288	2.113	2.0996	2.0846	2.0674	2.0506	2.0346	2.0163	1.9994	1.9809	1.9625	1.9443	1.9259	1.9068	1.8891	1.8721	1.8535	1.8394	1.8301	1.8166	1.8073
	BdDHS1b	2.1939	2.1824	2.169	2.1601	2.1459	2.1333	2.1213	2.1081	2.0944	2.0804	2.064	2.0471	2.0308	2.0103	1.993	1.9759	1.9571	1.939	1.9219	1.9028	1.8836	1.8678	1.8514	1.8367	1.826	1.8139	1.8071
	BdDHS2	2.4028	2.403	2.3994	2.395	2.3897	2.3849	2.379	2.2597	2.253	2.2457	2.2374	2.2296	2.2202	2.2101	2.2007	2.1924	2.1826	2.1698	2.1603	2.1495	2.1384	2.1296	2.1159	2.1066	2.0949	2.0858	2.0748
	BdDHS2	2.1561	2.1518	2.1464	2.1438	2.1402	2.1367	2.132	2.1273	2.1226	2.1157	2.1081	2.1014	2.094	2.0814	2.0743	2.0649	2.0549	2.0467	2.0368	2.0255	2.017	2.006	1.9912	1.9823	1.9738	1.9639	1.9525
	BdDHS2	2.1918	2.1842	2.1785	2.1771	2.1743	2.1702	2.165	2.1603	2.1537	2.1467	2.1391	2.132	2.1234	2.1142	2.104	2.0938	2.0835	2.0734	2.0644	2.0545	2.0428	2.0302	2.0207	2.0083	1.9974	1.9868	1.976
	Experiment #2. Determination of the sensitivity of BdDHS1a to inhibition by intermediates of aromatic amino acid biosynthesis (tested at 500 µM). Each row corresponds to an independent reaction/technical replicate. For each compound tested, a negative control without erythrose-4-phosphate (E4P) was included.
	Cycle Nr.	1	2	3	4	5	6	7	8	9	10	11	12	13	14	15	16	17	18	19	20	21	22	23	24	25	26	27	28	29	30	31
	Time [s]	0	45	90	135	180	225.1	270.1	315.1	360.1	405.1	450.1	495.1	540.1	585.1	630.1	675.1	720.1	765.1	810.1	855.1	900.1	945.1	990.2	1035.2	1080.2	1125.2	1170.2	1215.2	1260.2	1305.2	1350.2
water control	+E4P	1.6443	1.6411	1.6217	1.6139	1.6051	1.5975	1.5885	1.5776	1.5674	1.5561	1.5455	1.533	1.5222	1.5095	1.4973	1.4842	1.4721	1.4579	1.4438	1.4304	1.4167	1.4017	1.3874	1.3726	1.3573	1.3419	1.3274	1.3123	1.2965	1.2814	1.2666
	+E4P	1.6398	1.6349	1.6157	1.6046	1.596	1.5905	1.5831	1.5722	1.5637	1.5537	1.5414	1.5325	1.5206	1.5093	1.4984	1.4863	1.4735	1.4609	1.4477	1.4355	1.4215	1.4072	1.3933	1.3787	1.3658	1.3514	1.337	1.3221	1.3074	1.2929	1.2788
	+E4P	1.6353	1.6341	1.6155	1.6072	1.6007	1.593	1.5834	1.5744	1.564	1.5526	1.5414	1.531	1.5199	1.508	1.4959	1.4843	1.4701	1.4572	1.445	1.4311	1.4173	1.4027	1.3881	1.3737	1.3586	1.3435	1.3277	1.314	1.2984	1.2829	1.2687
	no E4P	1.6789	1.676	1.662	1.6602	1.662	1.6609	1.6621	1.6611	1.6605	1.661	1.6591	1.6603	1.6579	1.6578	1.6573	1.6575	1.6566	1.6556	1.6557	1.6548	1.6539	1.6523	1.652	1.6506	1.6496	1.6468	1.6474	1.6477	1.6439	1.644	1.6442
shikimate	+E4P	1.8279	1.8241	1.802	1.7922	1.7852	1.7766	1.7684	1.7584	1.7496	1.7389	1.7292	1.7176	1.7072	1.696	1.6838	1.6726	1.6595	1.6481	1.635	1.6225	1.6102	1.5957	1.5831	1.568	1.555	1.5395	1.5262	1.512	1.4988	1.4837	1.4681
	+E4P	1.8234	1.8175	1.7949	1.7874	1.7787	1.7709	1.7615	1.7535	1.7442	1.733	1.7243	1.7121	1.7014	1.6914	1.6802	1.6676	1.656	1.6437	1.6312	1.6189	1.6059	1.5924	1.58	1.5655	1.5527	1.5377	1.5251	1.5102	1.4962	1.4831	1.468
	+E4P	1.8541	1.8515	1.8283	1.8204	1.8119	1.8041	1.7943	1.7863	1.778	1.7679	1.7565	1.7446	1.7332	1.7232	1.7117	1.6996	1.6871	1.6719	1.6606	1.6478	1.6339	1.6201	1.6071	1.5919	1.5777	1.5622	1.5486	1.534	1.5188	1.5051	1.49
	no E4P	1.8746	1.8716	1.8567	1.855	1.8552	1.8554	1.8545	1.8531	1.8543	1.8544	1.854	1.8525	1.8512	1.8513	1.8501	1.8485	1.8481	1.8489	1.8459	1.8459	1.8441	1.8428	1.8419	1.8399	1.8378	1.8362	1.8363	1.8343	1.833	1.8324	1.8308
choris-mate	+E4P	2.1092	2.1106	2.0912	2.086	2.1686	2.1693	2.1613	2.1522	2.1445	2.1387	2.1309	2.1215	2.1133	2.1067	2.0987	2.09	2.0804	2.0727	2.0634	2.0532	2.0447	2.0335	2.0237	2.0107	2.0017	1.9911	1.9801	1.9687	1.9571	1.9468	1.9362
	+E4P	2.2037	2.2038	2.1838	2.1784	2.1734	2.1686	2.1646	2.1573	2.151	2.1442	2.1365	2.1275	2.1196	2.1138	2.1056	2.0964	2.089	2.0799	2.0705	2.0614	2.0516	2.0414	2.0316	2.0203	2.0096	1.999	1.9893	1.9775	1.9667	1.9565	1.9456
	+E4P	2.2261	2.2394	2.221	2.2161	2.211	2.2043	2.2001	2.1939	2.1882	2.182	2.1747	2.1671	2.1585	2.1506	2.1447	2.1366	2.1274	2.1199	2.1105	2.1027	2.0928	2.0825	2.0746	2.061	2.0517	2.0403	2.0324	2.0207	2.009	1.9995	1.988
	no E4P	2.3009	2.292	2.2755	2.2739	2.2721	2.2703	2.2695	2.2688	2.2699	2.2697	2.2692	2.2689	2.268	2.2676	2.2654	2.2652	2.2635	2.2662	2.2622	2.2616	2.2619	2.2595	2.2601	2.257	2.2572	2.2527	2.2553	2.253	2.2496	2.2506	2.2488
prephe-nate	+E4P	1.7096	1.7054	1.6837	1.6755	1.6666	1.6594	1.6502	1.6409	1.6308	1.6207	1.6109	1.6008	1.5888	1.5781	1.5652	1.5533	1.5418	1.5303	1.5175	1.5045	1.4912	1.4771	1.4648	1.4503	1.4363	1.4219	1.4087	1.3938	1.3799	1.3659	1.3514
	+E4P	1.6844	1.6837	1.6642	1.6563	1.6486	1.6409	1.6344	1.6266	1.6183	1.6074	1.5973	1.5885	1.5777	1.5684	1.5561	1.5452	1.5314	1.5221	1.5102	1.4985	1.4866	1.4745	1.4613	1.4476	1.4345	1.4214	1.4076	1.3944	1.3803	1.3676	1.3532
	+E4P	1.7263	1.7271	1.7072	1.6995	1.6928	1.6851	1.677	1.6677	1.6595	1.65	1.6392	1.6284	1.6182	1.6064	1.5947	1.582	1.5711	1.5587	1.5452	1.5335	1.5219	1.5075	1.4942	1.4796	1.466	1.4512	1.4379	1.4237	1.4092	1.3969	1.3815
	no E4P	1.7264	1.7214	1.7071	1.706	1.7054	1.7054	1.7066	1.7062	1.706	1.7072	1.7082	1.7062	1.707	1.7058	1.706	1.7062	1.7063	1.7057	1.7059	1.7052	1.7075	1.7056	1.7059	1.7027	1.7029	1.7012	1.7009	1.7018	1.7004	1.7009	1.6991
aroge-nate	+E4P	1.7378	1.7355	1.7184	1.7169	1.7152	1.7125	1.7094	1.7075	1.7039	1.7003	1.6966	1.6925	1.6877	1.6828	1.6763	1.6727	1.6679	1.6624	1.6567	1.6502	1.6449	1.6378	1.6312	1.6232	1.6169	1.6098	1.602	1.5964	1.5878	1.5814	1.575
	+E4P	1.8398	1.8224	1.8053	1.8044	1.8016	1.7997	1.7962	1.7922	1.7903	1.7859	1.7815	1.7764	1.7718	1.7666	1.7627	1.7567	1.7515	1.7457	1.7388	1.7328	1.7263	1.7201	1.7135	1.7049	1.6974	1.6904	1.6836	1.6755	1.6679	1.6606	1.6526
	+E4P	1.7929	1.7976	1.7812	1.7789	1.7769	1.7722	1.7714	1.7675	1.7644	1.761	1.7572	1.7529	1.7482	1.7442	1.7397	1.734	1.7293	1.723	1.7151	1.7088	1.7022	1.6959	1.6915	1.6815	1.6742	1.6667	1.6604	1.6539	1.6446	1.6382	1.6291
	no E4P	1.8172	1.8132	1.8006	1.7984	1.7995	1.7994	1.7994	1.799	1.7985	1.7986	1.7976	1.7975	1.796	1.795	1.7953	1.7942	1.7931	1.7939	1.7921	1.7907	1.7908	1.7886	1.7888	1.785	1.7845	1.7831	1.7824	1.781	1.78	1.779	1.7772
anthra-nilate	+E4P	2.3155	2.3037	2.2977	2.2928	2.2888	2.2825	2.2764	2.2699	2.2651	2.258	2.2499	2.2436	2.2362	2.2282	2.2198	2.2113	2.2017	2.1954	2.1848	2.1757	2.1669	2.1544	2.1465	2.1339	2.1252	2.1122	2.102	2.0913	2.0785	2.0689	2.0572
	+E4P	2.3231	2.3127	2.3061	2.3027	2.2979	2.2926	2.2871	2.2805	2.2743	2.2682	2.2588	2.2536	2.2444	2.2371	2.2298	2.2219	2.2128	2.2059	2.1945	2.1865	2.1778	2.1664	2.1575	2.1457	2.1363	2.1236	2.1144	2.1032	2.0917	2.082	2.0702
	+E4P	2.3375	2.3314	2.3257	2.3212	2.315	2.3106	2.3055	2.2992	2.2927	2.2854	2.2802	2.2706	2.2634	2.2574	2.248	2.2394	2.2324	2.2236	2.2129	2.2042	2.1962	2.1838	2.1755	2.1627	2.1534	2.1409	2.1323	2.1207	2.1079	2.0983	2.0867
	no E4P	2.3622	2.3503	2.3481	2.3482	2.3494	2.35	2.3483	2.3506	2.3506	2.3495	2.3513	2.3502	2.3504	2.3501	2.3503	2.3508	2.3495	2.3518	2.3491	2.3523	2.3512	2.3492	2.351	2.346	2.3483	2.3455	2.3462	2.3473	2.3426	2.3465	2.3455
indole	+E4P	1.9198	1.8852	1.8734	1.8754	1.8601	1.8492	1.8401	1.8407	1.8243	1.8145	1.8017	1.7886	1.7874	1.7678	1.7578	1.743	1.7326	1.7165	1.7051	1.701	1.6804	1.6671	1.6537	1.6393	1.6254	1.6111	1.5973	1.583	1.5679	1.5546	1.5408
	+E4P	1.9264	1.8919	1.8822	1.8764	1.8664	1.8593	1.8503	1.8424	1.8329	1.8233	1.814	1.803	1.7929	1.7813	1.7699	1.7589	1.7474	1.7365	1.7245	1.713	1.6992	1.6867	1.6731	1.6603	1.6477	1.6332	1.6197	1.6059	1.5913	1.5789	1.565
	+E4P	1.9527	1.927	1.9207	1.9136	1.9033	1.8937	1.8847	1.8818	1.8694	1.8589	1.8508	1.8366	1.8316	1.8146	1.8034	1.7938	1.7797	1.768	1.7604	1.7437	1.7296	1.7169	1.7025	1.688	1.6756	1.6606	1.6477	1.6335	1.6177	1.6039	1.5907
	no E4P	1.9105	1.8895	1.8872	1.8715	1.8709	1.8723	1.8728	1.8723	1.8727	1.8729	1.8736	1.8716	1.8725	1.8704	1.8717	1.8719	1.8699	1.8698	1.868	1.8691	1.8669	1.8662	1.8662	1.8645	1.8646	1.8612	1.862	1.8608	1.8587	1.8594	1.8586
	Experiment #3. Determination of the sensitivity of BdDHS1b to inhibition by intermediates of aromatic amino acid biosynthesis (tested at 500 µM). Data presented as described for experiment #2.
	Cycle Nr.	1	2	3	4	5	6	7	8	9	10	11	12	13	14	15	16	17	18	19	20	21	22	23	24	25	26	27	28	29
	Time [s]	0	45	90	135	180	225.1	270.1	315.1	360.1	405.1	450.1	495.1	540.1	585.1	630.1	675.1	720.1	765.1	810.1	855.1	900.1	945.1	990.2	1035.2	1080.2	1125.2	1170.2	1215.2	1260.2
water control	+E4P	1.7026	1.704	1.6964	1.688	1.6805	1.6711	1.6615	1.6514	1.6403	1.6292	1.6187	1.6062	1.5934	1.5808	1.5664	1.5522	1.5385	1.5242	1.5095	1.4943	1.4794	1.4629	1.4483	1.4319	1.4169	1.4009	1.386	1.3679	1.3526
	+E4P	1.7321	1.7298	1.7215	1.7136	1.7061	1.6955	1.6853	1.6742	1.665	1.6512	1.6398	1.6285	1.6143	1.6	1.5854	1.5703	1.5566	1.5433	1.5268	1.5106	1.4948	1.4796	1.4642	1.448	1.4321	1.4154	1.3988	1.3805	1.367
	+E4P	1.7431	1.745	1.7373	1.7272	1.7186	1.7089	1.6988	1.6876	1.6774	1.6644	1.6535	1.6405	1.626	1.613	1.5985	1.5841	1.5694	1.5545	1.5393	1.5246	1.5086	1.492	1.476	1.4601	1.444	1.4275	1.411	1.3941	1.3784
	no E4P	1.7308	1.7358	1.7355	1.7365	1.7375	1.739	1.7383	1.7376	1.7381	1.7377	1.7387	1.7377	1.737	1.738	1.737	1.7356	1.7351	1.7357	1.735	1.7346	1.7338	1.7323	1.7322	1.7299	1.7297	1.7286	1.7294	1.7262	1.7265
shikimate	+E4P	1.9018	1.9	1.8937	1.8862	1.8788	1.8689	1.8587	1.8492	1.8394	1.8266	1.8155	1.8037	1.7901	1.7773	1.763	1.7486	1.7361	1.7208	1.7076	1.6906	1.6761	1.6597	1.6451	1.6301	1.6144	1.5993	1.5834	1.5666	1.5515
	+E4P	1.865	1.866	1.8587	1.8507	1.8426	1.8344	1.8255	1.8148	1.8056	1.7941	1.7845	1.7722	1.7598	1.7482	1.7356	1.7219	1.7094	1.6952	1.6825	1.6684	1.6529	1.6386	1.6249	1.6097	1.5946	1.579	1.5659	1.5487	1.5326
	+E4P	1.9554	1.9554	1.9475	1.9404	1.9322	1.922	1.9124	1.902	1.8922	1.8803	1.8692	1.8571	1.8438	1.8313	1.8178	1.8022	1.789	1.7741	1.7602	1.7441	1.7303	1.7139	1.698	1.6834	1.6674	1.651	1.6371	1.6193	1.6033
	no E4P	1.9325	1.9352	1.9347	1.9343	1.9354	1.9356	1.9343	1.9344	1.9351	1.9332	1.9346	1.933	1.9323	1.9319	1.9303	1.9292	1.9291	1.928	1.9273	1.9264	1.9252	1.9237	1.923	1.9219	1.9199	1.9201	1.9191	1.916	1.9145
choris-mate	+E4P	2.1996	2.2002	2.1975	2.1906	2.184	2.1767	2.1695	2.1619	2.1565	2.1483	2.1409	2.1327	2.1222	2.1111	2.1002	2.0889	2.08	2.0723	2.0577	2.0474	2.0363	2.0235	2.0118	2.002	1.9879	1.9772	1.9644	1.9504	1.9358
	+E4P	2.2103	2.2115	2.2092	2.202	2.1973	2.1907	2.1845	2.1772	2.1974	2.192	2.1753	2.166	2.1556	2.1463	2.1361	2.1244	2.114	2.1024	2.0924	2.0794	2.068	2.0565	2.043	2.0316	2.0181	2.0059	1.9935	1.9787	1.9654
	+E4P	2.4668	2.4662	2.4626	2.4571	2.4521	2.4443	2.4363	2.4292	2.4206	2.4109	2.403	2.3925	2.3829	2.3731	2.361	2.3475	2.3383	2.3272	2.3149	2.3015	2.2899	2.2752	2.2642	2.2514	2.2388	2.2245	2.2098	2.197	2.1811
	no E4P	2.3622	2.3594	2.3603	2.3589	2.3596	2.3583	2.3565	2.3579	2.3565	2.3552	2.3545	2.3536	2.3526	2.3519	2.3493	2.3485	2.3485	2.3469	2.3444	2.3428	2.3414	2.3404	2.3379	2.3368	2.3334	2.334	2.3323	2.3269	2.3263
prephe-nate	+E4P	1.7598	1.7593	1.7513	1.7448	1.7372	1.7283	1.7199	1.7097	1.6998	1.6879	1.6784	1.6658	1.6545	1.6414	1.6278	1.615	1.6015	1.5887	1.5747	1.5597	1.5459	1.5304	1.5155	1.5009	1.4857	1.4706	1.455	1.4392	1.4241
	+E4P	1.7979	1.7984	1.7845	1.7787	1.7699	1.7613	1.7519	1.7413	1.7329	1.72	1.7098	1.6986	1.6864	1.6724	1.6603	1.6463	1.6336	1.6207	1.6048	1.5896	1.5763	1.5612	1.5454	1.5294	1.5145	1.5	1.4832	1.4661	1.4503
	+E4P	1.7437	1.7413	1.7368	1.7306	1.7238	1.7138	1.7047	1.6951	1.6844	1.6736	1.6622	1.6515	1.6392	1.6257	1.613	1.5977	1.5853	1.5731	1.5562	1.541	1.5275	1.5117	1.4964	1.4812	1.4647	1.4503	1.4338	1.4171	1.4004
	no E4P	1.7893	1.7939	1.7948	1.795	1.7959	1.796	1.7964	1.7976	1.798	1.7976	1.798	1.7976	1.7983	1.797	1.7973	1.7976	1.7967	1.7964	1.7961	1.7934	1.7943	1.7927	1.7928	1.7909	1.7904	1.7903	1.79	1.788	1.7871
aroge-nate	+E4P	1.7871	1.7809	1.7749	1.7696	1.7603	1.7524	1.7428	1.7339	1.7239	1.7142	1.7009	1.6893	1.6756	1.6628	1.6498	1.635	1.6215	1.6076	1.5917	1.5765	1.5602	1.5445	1.5286	1.5131	1.4967	1.4813	1.464	1.4473	1.4313
	+E4P	1.8596	1.855	1.8472	1.8391	1.8324	1.8234	1.8136	1.8026	1.7945	1.7834	1.7699	1.7576	1.7441	1.7319	1.7199	1.7029	1.6891	1.6753	1.6593	1.6443	1.6269	1.6129	1.5969	1.5798	1.5624	1.5471	1.5304	1.5132	1.4948
	+E4P	1.8511	1.8483	1.8408	1.8308	1.8255	1.8157	1.8086	1.7986	1.7896	1.7782	1.7659	1.755	1.7412	1.7288	1.716	1.7022	1.6884	1.6734	1.6571	1.6421	1.6263	1.6105	1.5957	1.5799	1.5627	1.5464	1.5293	1.5127	1.496
	no E4P	1.8695	1.8724	1.8737	1.8749	1.875	1.8772	1.8782	1.8785	1.8807	1.8796	1.8821	1.8812	1.8822	1.8825	1.8818	1.882	1.8812	1.8827	1.8806	1.8814	1.8806	1.88	1.8813	1.8804	1.8801	1.8802	1.8792	1.8773	1.877
anthra-nilate	+E4P	2.378	2.3748	2.3714	2.3661	2.3619	2.3556	2.3496	2.3428	2.3366	2.3286	2.3219	2.3125	2.302	2.2942	2.2838	2.2729	2.2621	2.2524	2.241	2.2293	2.2179	2.2054	2.1947	2.1816	2.1693	2.1586	2.1457	2.1311	2.1186
	+E4P	2.3595	2.3565	2.3549	2.3505	2.3461	2.34	2.3333	2.3278	2.3219	2.3141	2.307	2.297	2.2909	2.2816	2.2721	2.2619	2.2517	2.2415	2.2298	2.2202	2.2074	2.1977	2.1831	2.1728	2.1601	2.1507	2.1368	2.1212	2.1107
	+E4P	2.4453	2.4396	2.4343	2.4292	2.4264	2.4191	2.4124	2.4038	2.4006	2.3931	2.3844	2.3755	2.3669	2.3563	2.3469	2.3358	2.3257	2.3169	2.3039	2.2925	2.2807	2.2699	2.2568	2.2458	2.2312	2.22	2.2066	2.1929	2.1809
	no E4P	2.3979	2.4	2.4011	2.4004	2.4033	2.4026	2.4035	2.4043	2.4055	2.407	2.4085	2.4048	2.4084	2.4061	2.4077	2.408	2.4083	2.4057	2.4065	2.4058	2.4053	2.4055	2.4049	2.4037	2.404	2.4057	2.4039	2.4024	2.4019
indole	+E4P	1.9601	1.9537	1.9461	1.9415	1.9321	1.925	1.9148	1.9066	1.8952	1.886	1.8748	1.8622	1.8517	1.8368	1.8246	1.8112	1.8	1.7856	1.772	1.7556	1.741	1.7266	1.7134	1.6979	1.6845	1.6692	1.6537	1.6359	1.6224
	+E4P	1.9508	1.9453	1.9367	1.9311	1.9237	1.9171	1.9078	1.898	1.8878	1.8784	1.8668	1.8551	1.8437	1.8305	1.817	1.8029	1.7925	1.7776	1.7658	1.7496	1.735	1.7204	1.7063	1.6917	1.6786	1.6631	1.6505	1.6321	1.6168
	+E4P	2.0365	2.0271	2.0139	2.0054	1.997	1.9886	1.9778	1.9681	1.9577	1.9461	1.9331	1.9195	1.9069	1.8939	1.8784	1.8646	1.8523	1.8375	1.8233	1.8053	1.7901	1.7766	1.7619	1.7446	1.7307	1.7148	1.7002	1.6822	1.6669
	no E4P	1.9954	1.9923	1.9916	1.9938	1.9936	1.9948	1.9955	1.9952	1.9956	1.9949	1.9952	1.9943	1.9938	1.9928	1.9925	1.9895	1.9909	1.9884	1.9872	1.985	1.9833	1.9833	1.9803	1.9808	1.9791	1.9774	1.9755	1.9732	1.9734
	Experiment #4. Determination of the sensitivity of BdDHS2 to inhibition by intermediates of aromatic amino acid biosynthesis (tested at 500 µM). Data presented as described for experiment #2.
	Cycle Nr.	1	2	3	4	5	6	7	8	9	10	11	12	13	14	15	16	17	18	19	20	21	22	23	24	25	26	27	28	29
	Time [s]	0	45	90	135	180	225.1	270.1	315.1	360.1	405.1	450.1	495.1	540.1	585.1	630.1	675.1	720.1	765.1	810.1	855.1	900.1	945.1	990.2	1035.2	1080.2	1125.2	1170.2	1215.2	1260.2
water control	+E4P	1.6621	1.6578	1.6491	1.6408	1.6305	1.6208	1.6095	1.5958	1.5832	1.5698	1.5545	1.5399	1.5249	1.5088	1.4924	1.4776	1.4609	1.4452	1.4291	1.4119	1.3955	1.3786	1.3621	1.3463	1.3308	1.3151	1.3004	1.2863	1.2732
	+E4P	1.7254	1.7223	1.7135	1.706	1.694	1.6835	1.6716	1.6582	1.6448	1.6303	1.6148	1.6001	1.584	1.5678	1.5505	1.5338	1.5176	1.5005	1.4832	1.4647	1.4479	1.4318	1.4141	1.3981	1.3801	1.3654	1.3487	1.3345	1.3213
	+E4P	1.7183	1.7156	1.7055	1.6963	1.6852	1.6749	1.6611	1.6481	1.6355	1.6199	1.6053	1.5894	1.5739	1.5575	1.5395	1.5234	1.5067	1.4892	1.4732	1.4554	1.4394	1.422	1.4053	1.3879	1.372	1.356	1.3412	1.3275	1.3148
	no E4P	1.7275	1.729	1.728	1.7291	1.7296	1.7313	1.7315	1.7309	1.731	1.731	1.7302	1.7306	1.731	1.73	1.7286	1.7289	1.7297	1.7284	1.7272	1.7036	1.7057	1.706	1.7055	1.7048	1.7049	1.704	1.7035	1.703	1.7025
shikimate	+E4P	1.8689	1.8596	1.8518	1.8438	1.8348	1.8239	1.8132	1.8017	1.7888	1.7763	1.7608	1.7475	1.7317	1.7155	1.7023	1.6866	1.6713	1.6551	1.6392	1.6238	1.6064	1.5916	1.5739	1.559	1.5428	1.5284	1.514	1.4988	1.4873
	+E4P	1.927	1.9257	1.9193	1.909	1.9001	1.8908	1.8794	1.8664	1.8538	1.8407	1.8262	1.8123	1.7979	1.7826	1.7677	1.753	1.7376	1.7214	1.7041	1.6862	1.6691	1.6541	1.6369	1.6204	1.6014	1.587	1.5709	1.5561	1.5402
	+E4P	1.9278	1.9264	1.9161	1.9087	1.8983	1.8887	1.8769	1.8637	1.8513	1.8397	1.8253	1.8114	1.7966	1.7818	1.7675	1.7528	1.7364	1.7217	1.705	1.6894	1.672	1.658	1.6404	1.6252	1.607	1.5939	1.5783	1.563	1.5496
	no E4P	1.9291	1.9262	1.9239	1.9246	1.9235	1.9244	1.9246	1.9232	1.9239	1.9236	1.9224	1.9231	1.9227	1.9217	1.9222	1.9219	1.9213	1.9209	1.9205	1.9186	1.9185	1.9179	1.9176	1.9179	1.9161	1.9156	1.9159	1.914	1.9134
choris-mate	+E4P	2.2461	2.2411	2.2346	2.2297	2.2177	2.2104	2.197	2.1883	2.1744	2.1628	2.1489	2.136	2.1224	2.1079	2.094	2.08	2.0642	2.0483	2.0342	2.0171	2.0032	1.9857	1.9716	1.955	1.9374	1.9222	1.9071	1.8921	1.8785
	+E4P	2.1114	2.1097	2.1013	2.0938	2.0842	2.0753	2.0644	2.0537	2.0413	2.028	2.0163	2.0036	1.9917	1.9775	1.9622	1.9499	1.9348	1.9215	1.9056	1.8893	1.8755	1.8602	1.8463	1.8307	1.8147	1.8	1.7857	1.7727	1.7598
	+E4P	2.3509	2.3465	2.3355	2.3293	2.3207	2.312	2.3031	2.2935	2.2817	2.2713	2.2585	2.2477	2.2341	2.2206	2.2084	2.1962	2.1806	2.1674	2.1543	2.1388	2.1233	2.11	2.0951	2.0796	2.0641	2.0506	2.0345	2.0202	2.0075
	no E4P	2.3879	2.3888	2.3862	2.3876	2.3851	2.3863	2.3844	2.3846	2.3818	2.3805	2.3793	2.3797	2.3782	2.377	2.3748	2.3735	2.3724	2.3724	2.3695	2.3663	2.3645	2.3642	2.3615	2.3586	2.3574	2.3558	2.3535	2.3518	2.3504
prephe-nate	+E4P	1.7227	1.7172	1.7092	1.7031	1.6931	1.6846	1.676	1.6636	1.6534	1.6415	1.6283	1.6147	1.6018	1.5883	1.5735	1.5597	1.5451	1.5304	1.5159	1.4998	1.4853	1.4693	1.455	1.4388	1.423	1.4091	1.3946	1.3809	1.3666
	+E4P	1.7695	1.7629	1.7557	1.7496	1.7402	1.7328	1.7221	1.7101	1.6991	1.6876	1.6751	1.6606	1.6488	1.6341	1.6198	1.6058	1.5912	1.5772	1.56	1.5448	1.5291	1.5143	1.4994	1.4846	1.4684	1.4539	1.438	1.4251	1.412
	+E4P	1.7879	1.7837	1.7753	1.7687	1.7598	1.7532	1.7417	1.7318	1.7197	1.7078	1.6964	1.6822	1.669	1.6578	1.6425	1.6289	1.6137	1.6006	1.5844	1.5711	1.5553	1.5405	1.5256	1.5087	1.4945	1.4798	1.4632	1.4498	1.435
	no E4P	1.7773	1.7777	1.776	1.7778	1.7781	1.7808	1.7813	1.7799	1.7791	1.7799	1.7816	1.7814	1.7821	1.7823	1.781	1.7817	1.7827	1.7831	1.7819	1.7814	1.7804	1.782	1.7824	1.7801	1.7811	1.7786	1.7803	1.7789	1.7794
aroge-nate	+E4P	1.8291	1.8283	1.8263	1.8291	1.8279	1.8275	1.8239	1.8244	1.824	1.8223	1.8217	1.8191	1.8172	1.8146	1.8124	1.8112	1.8066	1.8045	1.8035	1.8012	1.796	1.7945	1.7915	1.7872	1.7867	1.7829	1.78	1.7772	1.7729
	+E4P	1.8832	1.8862	1.8829	1.8814	1.8812	1.88	1.8783	1.8786	1.8749	1.8729	1.8699	1.8657	1.8639	1.8602	1.8557	1.8523	1.8501	1.8478	1.843	1.8387	1.8347	1.8291	1.8263	1.8212	1.8171	1.8126	1.809	1.805	1.7995
	+E4P	1.8673	1.8692	1.8683	1.8686	1.8694	1.8694	1.8704	1.8709	1.8682	1.868	1.8664	1.8654	1.8657	1.8632	1.8614	1.8607	1.8594	1.8572	1.8544	1.8521	1.8493	1.8479	1.8438	1.8407	1.839	1.8367	1.8337	1.8302	1.8255
	no E4P	1.8624	1.8676	1.863	1.8652	1.865	1.8662	1.8667	1.8672	1.8658	1.866	1.8652	1.8657	1.8663	1.8662	1.8652	1.8656	1.8665	1.8651	1.865	1.863	1.8635	1.863	1.863	1.8606	1.8604	1.8588	1.8588	1.8575	1.8577
anthra-nilate	+E4P	2.3625	2.3566	2.3503	2.3441	2.3376	2.331	2.3245	2.3159	2.3067	2.2986	2.2842	2.2757	2.2652	2.253	2.2416	2.2294	2.2182	2.2058	2.1937	2.1815	2.1682	2.1556	2.1422	2.1292	2.1166	2.1058	2.0934	2.0798	2.0695
	+E4P	2.4034	2.4005	2.3956	2.3917	2.3851	2.3801	2.3731	2.3636	2.3546	2.3482	2.3373	2.3266	2.3178	2.3079	2.2964	2.2856	2.2732	2.2616	2.2493	2.2389	2.2246	2.212	2.1998	2.1855	2.1728	2.1603	2.148	2.1356	2.1223
	+E4P	2.3937	2.3888	2.3838	2.3785	2.3728	2.3685	2.3609	2.3523	2.344	2.3362	2.3274	2.3174	2.3088	2.2981	2.287	2.2773	2.2659	2.2538	2.2419	2.2303	2.2195	2.2056	2.193	2.1801	2.1691	2.1566	2.1444	2.1323	2.1214
	no E4P	2.4072	2.4034	2.4056	2.408	2.4094	2.4101	2.4129	2.4104	2.4118	2.4122	2.4105	2.4121	2.4127	2.4115	2.4101	2.4098	2.4111	2.4105	2.4105	2.4098	2.4096	2.4065	2.4078	2.407	2.4065	2.4067	2.4036	2.4043	2.4048
indole	+E4P	1.9535	1.9473	1.9394	1.9339	1.9265	1.9166	1.9061	1.8904	1.8777	1.8632	1.8506	1.8376	1.8219	1.8073	1.7924	1.7774	1.7619	1.7473	1.7327	1.7158	1.6971	1.684	1.6681	1.6535	1.6379	1.6206	1.6071	1.5907	1.5788
	+E4P	1.9916	1.9862	1.9752	1.9683	1.9589	1.9491	1.9386	1.9251	1.9137	1.9001	1.8861	1.8716	1.8582	1.8419	1.8261	1.8103	1.7945	1.7806	1.7635	1.7453	1.7289	1.7134	1.6959	1.6804	1.663	1.6453	1.6309	1.6154	1.5997
	+E4P	1.9582	1.9528	1.9447	1.9376	1.9305	1.9211	1.9129	1.8998	1.8881	1.8747	1.864	1.8508	1.8372	1.8221	1.8079	1.7941	1.7792	1.7635	1.7485	1.7333	1.718	1.7036	1.6885	1.6721	1.6569	1.6407	1.6273	1.6135	1.5971
	no E4P	2.0048	2.0032	2.001	2.0019	2.0013	2.0006	2.0006	1.9996	1.998	1.997	1.9951	1.9956	1.9936	1.9917	1.9909	1.989	1.9883	1.9876	1.9868	1.9845	1.9835	1.9809	1.9811	1.9789	1.9775	1.9751	1.9756	1.9741	1.9723
	Experiment #5. IC50 determination of BdDHS1a, BdDHS1b and BdDHS2 to arogenate. The three different DHS isoforms were assayed independently in three consecutive assays.
	Assay 1. BdDHS1a
	Cycle Nr.	1	2	3	4	5	6	7	8	9	10	11	12	13	14	15	16	17	18	19	20	21	22	23	24	25	26	27	28	29	30	31	32	33	34	35	36	37	38	39	40	41
	Time [s]	0	30	60	90	120	150	180	210.1	240.1	270.1	300.1	330.1	360.1	390.1	420.1	450.1	480.1	510.1	540.1	570.1	600.1	630.1	660.1	690.1	720.1	750.1	780.1	810.1	840.1	870.1	900.1	930.2	960.1	990.2	1020.2	1050.2	1080.2	1110.2	1140.2	1170.2	1200.2
[arogenate] (µM)	0	2.053	2.0467	2.04	2.032	2.0232	2.0144	2.0056	1.9961	1.9854	1.9749	1.9655	1.9536	1.9429	1.93	1.9178	1.9061	1.8942	1.8822	1.869	1.8565	1.8431	1.8305	1.8181	1.8049	1.7902	1.777	1.7638	1.7507	1.7367	1.7238	1.7098	1.6968	1.6842	1.6711	1.6577	1.6455	1.6346	1.6232	1.6143	1.6047	1.5974
	0	1.919	1.9101	1.9035	1.8945	1.8862	1.878	1.8688	1.8592	1.8492	1.8382	1.83	1.8175	1.8065	1.7951	1.7843	1.7717	1.7594	1.7475	1.7347	1.7228	1.7104	1.6971	1.685	1.6717	1.6586	1.6442	1.6307	1.6174	1.6041	1.5902	1.5766	1.5632	1.5505	1.5373	1.5232	1.5119	1.4982	1.487	1.4756	1.4653	1.4561
	50	1.7616	1.7571	1.7518	1.7451	1.7387	1.7324	1.7265	1.7195	1.7117	1.7024	1.6949	1.6866	1.6783	1.6682	1.6575	1.647	1.6375	1.6268	1.6165	1.6048	1.595	1.5846	1.5735	1.5612	1.5506	1.5396	1.527	1.5154	1.5044	1.4916	1.4798	1.4689	1.4556	1.4437	1.4327	1.4204	1.4085	1.3963	1.3859	1.3751	1.3641
	100	1.8896	1.8881	1.8779	1.8738	1.867	1.8601	1.8528	1.8471	1.8419	1.8338	1.8272	1.8166	1.8092	1.8019	1.7926	1.7822	1.7749	1.765	1.7552	1.7457	1.7372	1.7274	1.7172	1.7067	1.6938	1.6828	1.6715	1.6597	1.6503	1.6389	1.626	1.6145	1.6027	1.5915	1.5775	1.5709	1.5555	1.5424	1.5315	1.522	1.5091
	200	1.6768	1.6728	1.6675	1.6615	1.657	1.6539	1.6484	1.6442	1.6379	1.6318	1.6257	1.6202	1.6109	1.6028	1.5956	1.5878	1.5799	1.5722	1.5629	1.5538	1.5459	1.5368	1.5288	1.5182	1.5097	1.5001	1.4904	1.4806	1.4715	1.4601	1.4507	1.4418	1.4311	1.4234	1.4099	1.4012	1.393	1.3811	1.3696	1.3601	1.3489
	350	1.8522	1.8468	1.8417	1.8356	1.832	1.8073	1.8011	1.8018	1.7947	1.7906	1.7844	1.7812	1.7744	1.7692	1.7633	1.7559	1.7522	1.7445	1.737	1.7301	1.7232	1.7159	1.7094	1.7022	1.6933	1.6858	1.6774	1.6711	1.662	1.6537	1.6457	1.6389	1.6305	1.6211	1.6124	1.6043	1.596	1.5874	1.5797	1.5704	1.563
	500	2.066	2.0678	2.0633	2.0606	2.0595	2.0558	2.0519	2.0484	2.0456	2.0424	2.0382	2.035	2.0307	2.0249	2.0196	2.0171	2.0116	2.0051	1.9994	1.9958	1.9885	1.9864	1.9827	1.9767	1.9705	1.964	1.9553	1.9491	1.9429	1.9371	1.932	1.9236	1.9171	1.9095	1.9023	1.8964	1.8877	1.8802	1.8726	1.866	1.8585
	1000	2.2258	2.2119	2.1988	2.189	2.1836	2.1815	2.1793	2.1774	2.1739	2.1712	2.1662	2.1623	2.1545	2.1488	2.1451	2.1439	2.1397	2.1351	2.1307	2.1268	2.1227	2.1173	2.1139	2.109	2.1024	2.0977	2.0916	2.0853	2.0794	2.0739	2.0694	2.0631	2.0602	2.0522	2.045	2.0395	2.0316	2.0236	2.0185	2.0088	2.0025
	Assay 2. BdDHS1b
	Cycle Nr.	1	2	3	4	5	6	7	8	9	10	11	12	13	14	15	16	17	18	19	20	21	22	23	24	25	26	27	28
	Time [s]	0	30	60	90	120	150	180.1	210.1	240.1	270.1	300.1	330.1	360.1	390.1	420.1	450.1	480.1	510.1	540.1	570.1	600.1	630.1	660.1	690.1	720.1	750.1	780.1	810.1
[arogenate] (µM)	0	1.8487	1.853	1.8506	1.8449	1.8388	1.8301	1.8242	1.8145	1.806	1.7959	1.789	1.7794	1.7699	1.7584	1.7476	1.7385	1.7257	1.7154	1.7049	1.694	1.6828	1.6725	1.6601	1.649	1.6379	1.6267	1.6153	1.6045
	0	1.7969	1.7999	1.7943	1.7879	1.7811	1.7729	1.7671	1.7578	1.7484	1.7384	1.7306	1.7194	1.7091	1.6981	1.6875	1.6759	1.6649	1.6535	1.6417	1.6304	1.6176	1.6059	1.5942	1.5819	1.5703	1.5567	1.5449	1.532
	100	1.7455	1.7408	1.7371	1.7319	1.726	1.72	1.7137	1.7076	1.6999	1.6923	1.6841	1.6757	1.6673	1.6574	1.6482	1.6386	1.6282	1.6194	1.6088	1.5996	1.589	1.5779	1.5683	1.5569	1.5461	1.5349	1.5232	1.5121
	500	1.741	1.7442	1.7398	1.7348	1.7285	1.7238	1.7156	1.7091	1.7029	1.694	1.6865	1.6779	1.6694	1.6606	1.6506	1.6414	1.6319	1.6227	1.612	1.6019	1.5898	1.58	1.5694	1.5572	1.5467	1.5347	1.523	1.5132
	1000	1.9172	1.9221	1.9168	1.9112	1.9056	1.8979	1.8904	1.8823	1.8752	1.8664	1.8567	1.8474	1.8357	1.826	1.8144	1.8039	1.7913	1.78	1.768	1.7562	1.7427	1.7314	1.7188	1.705	1.6918	1.6789	1.6645	1.6514
	1500	1.9224	1.9235	1.9157	1.9085	1.8994	1.8929	1.8825	1.8747	1.8653	1.8555	1.8454	1.836	1.8238	1.8124	1.8011	1.7891	1.7768	1.7642	1.7512	1.7386	1.7243	1.7118	1.6984	1.6821	1.6715	1.6551	1.641	1.6269
	2500	2.2881	2.2868	2.2814	2.2731	2.2643	2.2554	2.2451	2.2342	2.2215	2.2114	2.1984	2.1866	2.1738	2.1583	2.1427	2.1304	2.1158	2.1007	2.0845	2.0691	2.0535	2.0367	2.0203	2.0042	1.9891	1.9763	1.975	1.982
	Assay 3. BdDHS2
	Cycle Nr.	1	2	3	4	5	6	7	8	9	10	11	12	13	14	15	16	17	18	19	20	21	22	23	24	25	26	27	28	29	30	31	32	33	34	35	36	37	38	39	40	41
	Time [s]	0	30	60	90	120	150	180	210.1	240.1	270.1	300.1	330.1	360.1	390.1	420.1	450.1	480.1	510.1	540.1	570.1	600.1	630.1	660.1	690.1	720.1	750.1	780.1	810.1	840.1	870.1	900.1	930.1	960.2	990.2	1020.2	1050.2	1080.2	1110.2	1140.2	1170.2	1200.2
[arogenate] (µM)	0	2.2742	2.2664	2.2604	2.2523	2.2448	2.2343	2.2285	2.2175	2.2094	2.1981	2.1895	2.1797	2.1687	2.1584	2.148	2.1365	2.1254	2.1155	2.1029	2.0912	2.0802	2.0689	2.0575	2.0459	2.0347	2.0226	2.011	1.9996	1.9875	1.9755	1.9647	1.9539	1.9422	1.9318	1.9208	1.9102	1.8986	1.888	1.8783	1.8681	1.8585
	0	2.0466	2.0464	2.0402	2.034	2.0291	2.021	2.0173	2.0043	1.997	1.9889	1.9807	1.9708	1.9618	1.9537	1.9442	1.9331	1.9244	1.9126	1.9023	1.8916	1.8827	1.8721	1.8605	1.8511	1.8396	1.8295	1.8182	1.8071	1.7951	1.7847	1.7732	1.763	1.7519	1.7403	1.7301	1.7205	1.7104	1.7002	1.6904	1.68	1.6715
	25	1.9119	1.9066	1.904	1.8987	1.8936	1.8889	1.8833	1.8763	1.8699	1.8633	1.8556	1.85	1.8429	1.8338	1.8269	1.8187	1.809	1.8009	1.7909	1.7828	1.7743	1.7648	1.7553	1.7464	1.737	1.7287	1.7179	1.7075	1.6966	1.6872	1.677	1.6667	1.6566	1.6464	1.637	1.6273	1.617	1.6062	1.5976	1.5871	1.5773
	50	1.8663	1.8647	1.8626	1.8592	1.8548	1.8504	1.8451	1.8396	1.8344	1.8274	1.8227	1.8164	1.8103	1.8039	1.7986	1.7899	1.7841	1.7763	1.7686	1.7604	1.7527	1.7453	1.7361	1.7279	1.721	1.7129	1.7048	1.6947	1.6869	1.6779	1.6691	1.6612	1.653	1.6445	1.636	1.6277	1.6184	1.6099	1.6014	1.593	1.5857
	100	1.7674	1.7687	1.7689	1.7677	1.7656	1.7628	1.7611	1.7576	1.7554	1.7518	1.7479	1.7441	1.7417	1.738	1.7339	1.7289	1.7245	1.7199	1.7153	1.7104	1.7052	1.6999	1.6939	1.6888	1.6834	1.6779	1.6717	1.6668	1.66	1.6543	1.6478	1.6423	1.6363	1.6308	1.6246	1.618	1.6118	1.6061	1.5993	1.594	1.5874
	200	1.9219	1.9205	1.9204	1.9183	1.9182	1.9162	1.9145	1.9122	1.9102	1.9073	1.9054	1.9038	1.9007	1.8975	1.8948	1.8919	1.8887	1.8843	1.8811	1.8772	1.8749	1.8703	1.8661	1.8636	1.859	1.8535	1.8509	1.8448	1.8426	1.8382	1.8331	1.8295	1.8243	1.8202	1.8166	1.812	1.8066	1.8022	1.7978	1.7929	1.7888
	350	2.2261	2.2218	2.2251	2.227	2.2252	2.2237	2.2211	2.2198	2.219	2.2164	2.2161	2.2144	2.2117	2.2105	2.2078	2.2061	2.2022	2.2006	2.1995	2.1955	2.1935	2.1892	2.1879	2.1867	2.183	2.1785	2.178	2.1751	2.1715	2.1695	2.1663	2.1642	2.1615	2.1574	2.1538	2.149	2.1477	2.1446	2.1432	2.139	2.1359
	500	2.2912	2.29	2.2861	2.2869	2.284	2.2818	2.2828	2.2804	2.2791	2.2766	2.2763	2.2744	2.2722	2.2713	2.2685	2.268	2.2653	2.2626	2.2596	2.2572	2.2554	2.254	2.2499	2.2476	2.2448	2.2422	2.2388	2.2361	2.2334	2.2325	2.229	2.2264	2.2222	2.2193	2.2175	2.2134	2.2114	2.208	2.2044	2.2017	2.1987
	Experiment #6. IC50 determination of BdDHS1a, BdDHS1b and BdDHS2 to tryptophan. The three different DHS isoforms were assayed independently in consecutive assays. The number of technical replicates per assay is indicated below for each assay. Variation of absorbance value over time were adjusted taken into account the decrease in sensitivity in detecting PEP at 232 at increasingly high concentrat…
	Calibration curves at 232 nm for PEP prepared in different concentrations of tryptophan
			Absorbance at 232 nm when PEP standard is prepared in alternative [tryptophan] (µM)
	[PEP] (µM)	nmol PEP final	0	500	1000	1500	2500
	0	0	0.1016	0.698	1.2156	1.6689	2.4539
	125	5	0.1602	0.7577	1.2662	1.7855	2.4945
	250	10	0.1664	0.7404	1.2898	1.7601	2.5303
	375	15	0.2698	0.8306	1.3313	1.797	2.5476
	500	20	0.3309	0.8504	1.3902	1.7564	2.535
	1000	40	0.5762	1.1529	1.6336	2.0733	2.7401
	1500	60	0.8058	1.3266	1.8396	2.182	2.8734
		nmol PEP/abs	0.01201	0.01102	0.01066	0.00855	0.00703
	Assay 1. BdDHS1a (two technical replicates per concentration of tryptophan)
	Cycle Nr.	1	2	3	4	5	6	7	8	9	10	11	12	13	14	15	16	17	18	19	20	21	22	23	24	25	26	27	28	29	30	31	32	33	34	35	36	37	38	39	40	41	42	43	44
	Time [s]	0	30	60	90	120	150	180	210	240.1	270.1	300.1	330.1	360.1	390.1	420.1	450.1	480.1	510.1	540.1	570.1	600.1	630.1	660.1	690.1	720.1	750.1	780.1	810.1	840.1	870.1	900.1	930.1	960.1	990.2	1020.2	1050.2	1080.2	1110.2	1140.2	1170.2	1200.2	1230.2	1260.2	1290.2
[tryptophan] (µM)	Trp (uM) 0	1.1499	1.1462	1.1414	1.1277	1.12	1.092	1.0847	1.0776	1.0708	1.0635	1.0568	1.0497	1.0434	1.0363	1.0298	1.023	1.0175	1.0109	1.0032	0.9961	0.9891	0.9828	0.9761	0.9692	0.9619	0.9554	0.9483	0.9414	0.9346	0.928	0.9206	0.9138	0.9063	0.8994	0.8926	0.8854	0.8777	0.8709	0.8638	0.8563	0.8497	0.842	0.8351	0.8274
	0	1.1197	1.1083	1.1035	1.0907	1.0852	1.079	1.0729	1.0663	1.0587	1.052	1.0463	1.0398	1.0333	1.0274	1.0212	1.0142	1.0085	1.002	0.995	0.988	0.9827	0.9759	0.9695	0.9625	0.9565	0.9506	0.9434	0.9378	0.9314	0.9244	0.9186	0.9116	0.9049	0.8983	0.8926	0.8854	0.8782	0.8723	0.8653	0.8576	0.8519	0.8443	0.8381	0.8305
	25	1.1685	1.1684	1.1637	1.15	1.1438	1.1373	1.1308	1.1247	1.1177	1.1119	1.1049	1.0985	1.092	1.0865	1.0793	1.0741	1.0674	1.061	1.0543	1.0475	1.0416	1.0352	1.0283	1.0219	1.0149	1.0081	1.0013	0.9938	0.9881	0.9814	0.9733	0.9663	0.959	0.9526	0.9447	0.9379	0.9303	0.923	0.9162	0.9091	0.9006	0.893	0.8858	0.8783
	25	1.1417	1.1374	1.1354	1.124	1.1191	1.1139	1.108	1.1029	1.097	1.0915	1.0861	1.0806	1.0741	1.0694	1.0612	1.0563	1.0505	1.0445	1.0387	1.0324	1.0273	1.022	1.015	1.0088	1.0023	0.9961	0.9899	0.9837	0.9772	0.9712	0.9635	0.9566	0.95	0.9432	0.9361	0.9294	0.9224	0.9156	0.9089	0.9014	0.8948	0.8867	0.8795	0.8724
	50	1.173	1.1716	1.1693	1.1574	1.1509	1.1455	1.1397	1.1338	1.1284	1.1218	1.1155	1.1087	1.1035	1.0975	1.0911	1.0847	1.0795	1.0727	1.0666	1.0596	1.0538	1.0478	1.0418	1.035	1.0284	1.0221	1.0154	1.0087	1.0023	0.9958	0.9882	0.9817	0.9742	0.9671	0.9604	0.9537	0.9461	0.9394	0.932	0.9247	0.9179	0.9098	0.9028	0.8948
	50	1.1693	1.1612	1.1555	1.1416	1.1359	1.13	1.1247	1.118	1.1119	1.1056	1.0999	1.0934	1.0887	1.0833	1.0774	1.0706	1.0661	1.0599	1.0532	1.0479	1.0415	1.0358	1.0299	1.0227	1.0168	1.0113	1.0038	0.998	0.9913	0.9845	0.9783	0.9717	0.9636	0.9569	0.9511	0.9444	0.9376	0.9303	0.9236	0.9163	0.9093	0.9017	0.8958	0.8874
	100	1.2435	1.2407	1.2389	1.2253	1.2181	1.2129	1.206	1.1996	1.1932	1.1873	1.1805	1.1749	1.1686	1.1623	1.1577	1.1518	1.1451	1.1384	1.133	1.1261	1.1199	1.1146	1.1064	1.1018	1.0934	1.088	1.0802	1.0744	1.0673	1.0604	1.054	1.0463	1.0393	1.0315	1.0249	1.0167	1.0095	1.0024	0.9958	0.9884	0.9806	0.9736	0.966	0.9587
	100	1.1922	1.1862	1.1811	1.1674	1.1622	1.1559	1.1516	1.1457	1.1408	1.1345	1.1295	1.1246	1.1179	1.1134	1.108	1.1034	1.0984	1.0919	1.0868	1.0807	1.0758	1.0692	1.0639	1.0578	1.0514	1.0455	1.0399	1.0326	1.0269	1.0207	1.0146	1.0079	1.0021	0.9944	0.9877	0.9813	0.9741	0.9676	0.9612	0.954	0.9468	0.9406	0.933	0.9263
	200	1.2947	1.2944	1.2909	1.2743	1.2683	1.2633	1.2582	1.2533	1.2475	1.2417	1.2365	1.2305	1.2252	1.2206	1.2158	1.2112	1.2047	1.1995	1.1933	1.1874	1.1819	1.1767	1.1709	1.1645	1.1576	1.1514	1.1453	1.1389	1.1327	1.1258	1.1194	1.1125	1.1056	1.0989	1.0934	1.0857	1.0786	1.0718	1.0649	1.0595	1.0512	1.0443	1.0373	1.0306
	200	1.2171	1.2121	1.2072	1.1933	1.1882	1.1833	1.1789	1.1734	1.1688	1.1625	1.1598	1.1538	1.1479	1.1428	1.1381	1.1344	1.1292	1.1222	1.1174	1.1108	1.1069	1.1009	1.0962	1.089	1.0833	1.0773	1.0722	1.0654	1.0608	1.0543	1.0474	1.0414	1.0346	1.0288	1.0228	1.0166	1.0099	1.0051	0.9992	0.9918	0.9859	1.0043	1.0249	1.0129
	350	1.3722	1.3727	1.3681	1.3499	1.3441	1.3397	1.3349	1.3304	1.3257	1.3195	1.3123	1.3074	1.302	1.2968	1.2921	1.2883	1.2814	1.2766	1.2707	1.2648	1.2604	1.2535	1.2475	1.2427	1.2359	1.2294	1.2234	1.2175	1.213	1.2072	1.201	1.1942	1.1877	1.1809	1.1746	1.1928	1.2183	1.2089	1.1977	1.1866	1.1768	1.1704	1.1624	1.1555
	350	1.4464	1.4426	1.4362	1.4186	1.4131	1.4085	1.4048	1.4003	1.3948	1.3903	1.3852	1.3809	1.3738	1.3693	1.3649	1.3595	1.3551	1.3497	1.3436	1.3381	1.333	1.327	1.32	1.3154	1.3095	1.3036	1.297	1.292	1.2861	1.2801	1.2729	1.2674	1.2601	1.2554	1.2489	1.2409	1.233	1.2272	1.2217	1.214	1.2072	1.2011	1.1944	1.1867
	500	1.6435	1.6438	1.6362	1.6135	1.6056	1.6	1.5561	1.5473	1.5423	1.5365	1.5316	1.5246	1.5181	1.5128	1.5099	1.5023	1.498	1.4905	1.4848	1.4803	1.4742	1.4676	1.461	1.4559	1.4507	1.4436	1.4386	1.4332	1.4271	1.421	1.4139	1.4072	1.4025	1.3945	1.389	1.3824	1.3759	1.3686	1.3621	1.3569	1.3477	1.3408	1.3345	1.328
	500	1.5849	1.5863	1.5806	1.5607	1.5561	1.5507	1.5464	1.5412	1.5333	1.5281	1.5239	1.5157	1.5114	1.5068	1.501	1.497	1.4917	1.4861	1.4806	1.4738	1.469	1.4662	1.4574	1.4526	1.4459	1.4406	1.4355	1.4277	1.4208	1.4151	1.4085	1.4025	1.395	1.3904	1.3845	1.378	1.3718	1.3654	1.3595	1.3534	1.3458	1.3395	1.3326	1.3259
	1000	2.0595	2.0487	2.0356	2.0061	1.9996	1.9933	1.9844	1.9789	1.97	1.9645	1.9564	1.9501	1.9416	1.9309	1.9242	1.9178	1.9098	1.9025	1.895	1.889	1.8804	1.8745	1.8669	1.8581	1.7962	1.7897	1.7829	1.7769	1.773	1.7671	1.7342	1.7274	1.723	1.7167	1.711	1.7045	1.6992	1.6917	1.6853	1.6825	1.7613	1.7803	1.7631	1.7462
	1000	2.0087	2.0091	2.0029	1.9754	1.9679	1.9643	1.9605	1.9553	1.9505	1.9431	1.9379	1.9351	1.9268	1.9239	1.9177	1.9114	1.9071	1.9008	1.8961	1.8903	1.8844	1.8799	1.8724	1.8686	1.8627	1.8577	1.8522	1.8473	1.8415	1.8368	1.8295	1.8237	1.8162	1.8115	1.805	1.8016	1.7933	1.7884	1.7818	1.7764	1.7693	1.7621	1.7578	1.7507
	Assay 2. BdDHS1a (two technical replicates per concentration of tryptophan)
	Cycle Nr.	1	2	3	4	5	6	7	8	9	10	11	12	13	14	15	16	17	18	19	20	21	22	23	24	25	26	27	28	29	30	31	32	33	34	35	36	37	38	39	40	41	42	43	44
	Time [s]	0	30	60	90	120	150	180.1	210.1	240.1	270.1	300.1	330.1	360.1	390.1	420.1	450.1	480.1	510.1	540.1	570.1	600.1	630.1	660.1	690.1	720.1	750.1	780.1	810.1	840.1	870.1	900.1	930.2	960.2	990.2	1020.2	1050.2	1080.2	1110.2	1140.2	1170.2	1200.2	1230.2	1260.2	1290.2
[tryptophan] (µM)	0	1.0865	1.0815	1.0764	1.0697	1.0629	1.0565	1.049	1.0422	1.0356	1.0277	1.0208	1.0132	1.0056	0.9984	0.9907	0.9833	0.9757	0.9675	0.96	0.9523	0.9442	0.9363	0.9286	0.92	0.9122	0.9042	0.896	0.8888	0.8798	0.8713	0.8627	0.8543	0.8461	0.8371	0.8293	0.8203	0.812	0.8033	0.7951	0.7863	0.7777	0.7692	0.7615	0.7537
	0	1.072	1.0709	1.0662	1.0608	1.0541	1.0474	1.0417	1.0355	1.0279	1.022	1.0146	1.0075	1.0008	0.9932	0.9863	0.9793	0.9724	0.9642	0.957	0.9503	0.9416	0.935	0.9266	0.9189	0.9112	0.9034	0.8953	0.8882	0.8804	0.8717	0.8645	0.8554	0.8473	0.8389	0.8312	0.8229	0.8144	0.806	0.7978	0.7897	0.7808	0.7725	0.7644	0.7567
	1000	2.0348	2.0329	2.0279	2.0209	2.0149	2.0101	2.006	2.0005	1.9932	1.9887	1.9828	1.976	1.9702	1.9639	1.9603	1.9522	1.9467	1.94	1.9343	1.9285	1.9217	1.9142	1.9071	1.9011	1.894	1.886	1.8789	1.8719	1.8653	1.8584	1.8504	1.8425	1.8342	1.8256	1.8192	1.8107	1.8029	1.7945	1.786	1.7792	1.7708	1.7634	1.7555	1.7477
	1000	1.9792	1.9752	1.9699	1.9646	1.9577	1.9518	1.9456	1.9396	1.9334	1.9278	1.9222	1.9165	1.91	1.9034	1.8982	1.8922	1.8854	1.8787	1.8711	1.8654	1.8568	1.8496	1.8421	1.8345	1.828	1.8214	1.815	1.8075	1.8012	1.793	1.7862	1.778	1.7702	1.762	1.7562	1.7469	1.7413	1.7332	1.7244	1.7157	1.7077	1.7014	1.6926	1.687
	2500	2.9455	2.9503	2.9422	2.9401	2.9361	2.9364	2.9325	2.9285	2.9296	2.9287	2.9273	2.9254	2.9198	2.9149	2.9127	2.9111	2.9064	2.9029	2.9024	2.8978	2.8917	2.8898	2.8822	2.8796	2.8772	2.8747	2.8668	2.8641	2.8627	2.8552	2.8512	2.846	2.8426	2.8377	2.8328	2.8249	2.821	2.8151	2.813	2.8049	2.7988	2.7935	2.7896	2.7915
	2500	2.9971	2.9919	2.9892	2.9858	2.9841	2.9773	2.9798	2.9764	2.979	2.972	2.9703	2.9737	2.9687	2.9637	2.9667	2.9589	2.9559	2.9553	2.951	2.9496	2.9443	2.9378	2.9336	2.9263	2.9286	2.9241	2.9145	2.9136	2.912	2.9032	2.9	2.8967	2.8895	2.8863	2.8779	2.8716	2.8722	2.8629	2.8587	2.853	2.8452	2.8401	2.834	2.839
	Assay 3. BdDHS1a (two technical replicates per concentration of tryptophan)
	Cycle Nr.	1	2	3	4	5	6	7	8	9	10	11	12	13	14	15	16	17	18	19	20	21	22	23	24	25	26	27	28	29	30	31	32	33	34	35	36	37	38	39
	Time [s]	0	30	60	90	120	150.1	180	210	240.1	270.1	300.1	330.1	360.1	390.1	420.1	450.1	480.1	510.1	540.1	570.1	600.1	630.1	660.1	690.1	720.1	750.1	780.1	810.1	840.1	870.1	900.1	930.1	960.2	990.2	1020.2	1050.2	1080.2	1110.2	1140.2
[tryptophan] (µM)	0	1.0859	1.085	1.0781	1.0709	1.0637	1.0575	1.051	1.0446	1.0385	1.0322	1.0244	1.0179	1.0116	1.004	0.9965	0.9895	0.981	0.9743	0.9665	0.9585	0.951	0.9429	0.9347	0.9273	0.9193	0.9099	0.9024	0.8929	0.8852	0.8763	0.8681	0.8599	0.8513	0.8426	0.8349	0.8259	0.8173	0.806	0.7971
	0	1.1064	1.102	1.0966	1.0898	1.0831	1.0767	1.0706	1.0642	1.0576	1.0497	1.0428	1.0365	1.0287	1.0207	1.0137	1.0054	0.9975	0.9893	0.9827	0.9742	0.9665	0.9587	0.9499	0.9419	0.9338	0.925	0.9163	0.9078	0.899	0.8904	0.8821	0.8738	0.8652	0.857	0.8478	0.8398	0.8302	0.8192	0.8108
	500	1.5484	1.5549	1.5514	1.5464	1.54	1.5328	1.5277	1.5224	1.5159	1.5088	1.5035	1.4966	1.4911	1.4853	1.4782	1.4712	1.4644	1.4572	1.4495	1.4423	1.4352	1.4274	1.4191	1.4124	1.4045	1.3965	1.3892	1.3807	1.374	1.3652	1.3559	1.3492	1.3404	1.3312	1.3238	1.3161	1.3075	1.294	1.2858
	1000	2.0934	2.1013	2.0995	2.0926	2.0882	2.0842	2.0784	2.0747	2.0713	2.0665	2.0595	2.055	2.0508	2.0444	2.0373	2.0318	2.0272	2.0195	2.0132	2.0067	2.0005	1.9949	1.9877	1.981	1.9756	1.9672	1.9611	1.9537	1.9448	1.9386	1.93	1.9242	1.9176	1.9082	1.9007	1.8934	1.886	1.8709	1.8633
	1500	2.1435	2.1364	2.1305	2.1254	2.1208	2.1159	2.1116	2.1067	2.1	2.0963	2.0901	2.0853	2.0773	2.0721	2.0666	2.0603	2.0511	2.0468	2.0395	2.0315	2.0253	2.0186	2.0108	2.0039	1.997	1.989	1.9808	1.974	1.9659	1.959	1.9511	1.9448	1.9344	1.9276	1.9206	1.9134	1.9036	1.8901	1.8813
	1500	2.055	2.0471	2.0432	2.0354	2.0309	2.024	2.018	2.0115	2.0057	2.0002	1.9935	1.9897	1.9818	1.975	1.9694	1.962	1.956	1.9493	1.9422	1.9344	1.9287	1.9208	1.9124	1.9061	1.8989	1.891	1.8845	1.875	1.8686	1.8615	1.8523	1.846	1.8372	1.8298	1.8214	1.8139	1.8057	1.792	1.7843
	2500	2.8019	2.7927	2.7883	2.7846	2.7802	2.7829	2.783	2.7817	2.7775	2.7754	2.7721	2.7707	2.7668	2.7667	2.7589	2.7592	2.7492	2.7463	2.7438	2.7386	2.7331	2.7294	2.7254	2.7179	2.7122	2.7093	2.6996	2.6962	2.6881	2.6821	2.6752	2.6696	2.6592	2.656	2.6477	2.6432	2.6383	2.6236	2.6168
	2500	2.8763	2.8628	2.8564	2.854	2.85	2.8464	2.8467	2.846	2.8394	2.8377	2.8349	2.8319	2.8334	2.823	2.8207	2.8153	2.8098	2.8101	2.8028	2.7965	2.7909	2.787	2.7785	2.7762	2.7689	2.7637	2.761	2.7512	2.7483	2.7409	2.7359	2.7278	2.7225	2.7168	2.709	2.7044	2.6986	2.6836	2.678
	Assay 4. BdDHS1b (two technical replicates per concentration of tryptophan)
	Cycle Nr.	1	2	3	4	5	6	7	8	9	10	11	12	13	14	15	16	17	18	19	20	21	22	23	24	25	26	27	28	29	30	31	32	33	34	35	36	37	38	39	40	41
	Time [s]	0	30	60	90	120	150	180.1	210.1	240.1	270.1	300.1	330.1	360.1	390.1	420.1	450.1	480.1	510.1	540.1	570.1	600.1	630.1	660.1	690.1	720.1	750.1	780.1	810.1	840.1	870.1	900.2	930.1	960.2	990.2	1020.2	1050.2	1080.2	1110.2	1140.2	1170.2	1200.2
[tryptophan] (µM)	0	1.1203	1.122	1.1226	1.1205	1.1164	1.1128	1.1084	1.1051	1.1008	1.0971	1.0915	1.0865	1.0822	1.0771	1.0721	1.0669	1.062	1.0575	1.0517	1.0469	1.0414	1.0351	1.0309	1.0244	1.0189	1.013	1.0086	1.0022	0.9963	0.9898	0.9843	0.9773	0.9706	0.9641	0.9571	0.9509	0.9448	0.938	0.9317	0.925	0.9176
	0	1.1466	1.1428	1.1394	1.1363	1.1326	1.1281	1.1238	1.1199	1.1147	1.1108	1.1063	1.1024	1.0974	1.0922	1.088	1.0825	1.0781	1.0737	1.0682	1.0636	1.059	1.0539	1.0493	1.0441	1.0388	1.0338	1.0291	1.0229	1.0188	1.0129	1.0088	1.0022	0.9971	0.9907	0.9853	0.9805	0.9749	0.9699	0.9647	0.9589	0.9535
	100	1.2376	1.2376	1.2374	1.2346	1.2299	1.2257	1.2233	1.2179	1.2141	1.2107	1.2055	1.1995	1.1941	1.1894	1.1843	1.1783	1.1743	1.1691	1.1634	1.1581	1.1536	1.1472	1.1425	1.1364	1.1312	1.1256	1.1201	1.1137	1.1076	1.1017	1.0958	1.0901	1.0828	1.0758	1.0695	1.064	1.0569	1.0504	1.0438	1.0373	1.0309
	100	1.2355	1.2321	1.2293	1.2277	1.2222	1.2185	1.2137	1.2093	1.2045	1.1999	1.1949	1.1893	1.1845	1.1807	1.1755	1.1702	1.1656	1.1602	1.1549	1.1499	1.1441	1.14	1.1345	1.1284	1.1222	1.118	1.1124	1.1072	1.1012	1.0954	1.0885	1.0837	1.0768	1.0698	1.0636	1.0572	1.052	1.0448	1.0392	1.0318	1.0249
	200	1.3586	1.3545	1.3548	1.3541	1.3507	1.3477	1.3451	1.341	1.3393	1.335	1.3315	1.3276	1.3232	1.3201	1.316	1.3122	1.307	1.3045	1.2977	1.2942	1.2885	1.2839	1.2795	1.2739	1.269	1.2637	1.2583	1.2522	1.247	1.2401	1.2343	1.229	1.2224	1.2147	1.2093	1.2029	1.1973	1.1906	1.1849	1.1784	1.1716
	200	1.3566	1.3446	1.3431	1.3401	1.3363	1.3309	1.3285	1.3231	1.3176	1.3133	1.309	1.3042	1.2988	1.2946	1.2899	1.2838	1.2808	1.2763	1.2716	1.2648	1.2606	1.2555	1.2499	1.2455	1.2398	1.2345	1.2293	1.2237	1.2174	1.2116	1.2062	1.2001	1.1946	1.1885	1.1809	1.1753	1.1689	1.1631	1.1566	1.149	1.143
	500	1.5308	1.5283	1.5354	1.5336	1.5296	1.5258	1.523	1.5203	1.5153	1.5136	1.5094	1.5035	1.4992	1.4948	1.4896	1.4879	1.4831	1.4799	1.4731	1.4688	1.4628	1.4587	1.456	1.4484	1.4438	1.4398	1.433	1.4273	1.4214	1.4152	1.4099	1.4039	1.398	1.3931	1.3869	1.3819	1.3744	1.3701	1.3637	1.3567	1.3497
	500	1.5482	1.5413	1.5456	1.545	1.5431	1.5396	1.5363	1.5324	1.53	1.5284	1.5227	1.521	1.5164	1.5117	1.508	1.5043	1.5004	1.4994	1.4941	1.4913	1.4864	1.4825	1.4802	1.4763	1.471	1.4677	1.4644	1.4595	1.4551	1.4518	1.4471	1.4427	1.4378	1.4339	1.4292	1.4241	1.42	1.4151	1.4111	1.4064	1.401
	1000	2.0696	2.0688	2.0847	2.0834	2.083	2.0786	2.0758	2.0765	2.0769	2.0728	2.0702	2.0636	2.0589	2.0586	2.0551	2.0521	2.0485	2.0485	2.0434	2.0417	2.0375	2.034	2.0316	2.0276	2.0228	2.021	2.0151	2.0113	2.0074	2.0037	1.9989	1.9929	1.9901	1.9837	1.9792	1.9748	1.9691	1.9662	1.9596	1.9537	1.9506
	1000	2.0905	2.0838	2.0809	2.0803	2.0737	2.07	2.0692	2.0675	2.0631	2.0582	2.057	2.0528	2.0477	2.0474	2.0472	2.0406	2.0374	2.0385	2.0321	2.0267	2.0239	2.0234	2.0189	2.0158	2.0112	2.0067	2.005	1.9969	1.9927	1.9892	1.9869	1.9812	1.9759	1.9699	1.9681	1.9605	1.9527	1.952	1.9479	1.9401	1.9334
	1500	2.0858	2.0961	2.1004	2.0993	2.0936	2.092	2.094	2.0941	2.0891	2.0855	2.0836	2.0808	2.0791	2.0744	2.0719	2.0678	2.0663	2.0638	2.0609	2.0523	2.05	2.0501	2.045	2.037	2.0345	2.0294	2.025	2.019	2.0165	2.0105	2.0073	2.0028	1.9969	1.9923	1.9868	1.9821	1.9762	1.969	1.964	1.9577	1.9527
	1500	2.1245	2.1197	2.1243	2.1202	2.1175	2.1154	2.1135	2.1109	2.1078	2.1064	2.1012	2.0978	2.0934	2.0909	2.0884	2.0822	2.0791	2.0769	2.0726	2.0675	2.062	2.0605	2.0588	2.0532	2.0469	2.0452	2.0399	2.0338	2.0297	2.0244	2.021	2.0134	2.0104	2.0032	1.9996	1.9951	1.9875	1.984	1.9771	1.9697	1.9646
	2500	2.8205	2.8149	2.8174	2.8187	2.8173	2.8157	2.8207	2.8178	2.8193	2.8182	2.8166	2.8155	2.8167	2.8152	2.8177	2.8133	2.8097	2.8144	2.8053	2.8028	2.8048	2.8077	2.8082	2.8029	2.7927	2.7989	2.8007	2.7884	2.7917	2.7877	2.7809	2.7778	2.7733	2.772	2.7669	2.7642	2.7541	2.7568	2.7518	2.7462	2.7434
	2500	2.8629	2.8605	2.8649	2.8627	2.8678	2.864	2.8602	2.8684	2.8652	2.8657	2.863	2.8642	2.8658	2.8582	2.8706	2.8625	2.8577	2.8645	2.8585	2.8525	2.8478	2.8566	2.8553	2.8532	2.8414	2.847	2.8442	2.8286	2.84	2.8351	2.831	2.8285	2.8271	2.8226	2.8143	2.8102	2.7974	2.805	2.7996	2.7974	2.7901
	Assay 5. BdDHS2 (two technical replicates per concentration of tryptophan)
	Cycle Nr.	1	2	3	4	5	6	7	8	9	10	11	12	13	14	15	16	17	18	19	20	21	22	23	24	25	26	27	28	29	30	31	32	33	34	35	36	37	38	39	40	41	42	43	44
	Time [s]	0	30	60	90	120.1	150	180	210.1	240.1	270.1	300.1	330.1	360.1	390.1	420.1	450.1	480.1	510.1	540.1	570.1	600.1	630.1	660.1	690.1	720.1	750.1	780.1	810.1	840.1	870.1	900.2	930.1	960.2	990.2	1020.2	1050.2	1080.2	1110.2	1140.2	1170.2	1200.2	1230.2	1260.2	1290.2
[tryptophan] (µM)	0	1.1346	1.13	1.1258	1.1186	1.1101	1.1006	1.0921	1.0833	1.0741	1.0655	1.0554	1.0459	1.0365	1.0282	1.0181	1.0083	0.9981	0.9891	0.9792	0.9697	0.96	0.9503	0.9404	0.9312	0.9215	0.9125	0.903	0.8936	0.8851	0.8747	0.8652	0.856	0.8475	0.8378	0.83	0.8212	0.8122	0.8034	0.7957	0.7875	0.7804	0.7734	0.7654	0.7592
	0	1.106	1.1039	1.0819	1.075	1.068	1.0459	1.0375	1.0304	1.0224	1.0138	1.0047	0.9965	0.9871	0.9794	0.9704	0.961	0.9518	0.9421	0.933	0.9246	0.9144	0.9043	0.8956	0.8862	0.8757	0.8672	0.8578	0.849	0.8402	0.8306	0.8214	0.8125	0.8046	0.7957	0.7873	0.7786	0.7701	0.7625	0.7536	0.7457	0.739	0.7312	0.7237	0.717
	25	1.1669	1.1619	1.1534	1.1452	1.1375	1.1284	1.1204	1.1129	1.1056	1.0979	1.0895	1.0815	1.075	1.0668	1.0592	1.0515	1.0434	1.0342	1.0264	1.0182	1.0096	1.0017	0.9924	0.9846	0.9759	0.9684	0.9591	0.951	0.9425	0.9349	0.9254	0.9175	0.9041	0.8962	0.8884	0.8795	0.8716	0.8637	0.8552	0.8491	0.8426	0.8347	0.8261	0.8196
	25	1.1101	1.1125	1.1057	1.0973	1.0885	1.0813	1.0749	1.067	1.0608	1.0534	1.046	1.0385	1.0306	1.0232	1.0158	1.0075	0.9996	0.9922	0.9841	0.9752	0.9674	0.9594	0.9508	0.9439	0.9344	0.927	0.9189	0.9105	0.9031	0.8944	0.8863	0.8783	0.8704	0.8626	0.8545	0.8465	0.8388	0.8311	0.823	0.8163	0.8088	0.8016	0.7937	0.787
	50	1.1901	1.1934	1.1889	1.1838	1.1779	1.1709	1.166	1.1597	1.1538	1.1472	1.1411	1.1341	1.1268	1.1213	1.1146	1.1078	1.1004	1.0932	1.0856	1.0785	1.0704	1.0631	1.0554	1.0489	1.0406	1.0336	1.0255	1.0187	1.0114	1.0023	0.9951	0.9877	0.9796	0.9725	0.965	0.957	0.9496	0.9429	0.9355	0.927	0.9209	0.9146	0.9058	0.8992
	50	1.1589	1.1666	1.1641	1.1609	1.1564	1.15	1.1456	1.1403	1.1358	1.1293	1.1224	1.116	1.1089	1.1033	1.0968	1.0892	1.0826	1.0753	1.0687	1.062	1.0541	1.0459	1.04	1.0321	1.0248	1.0179	1.0098	1.0021	0.9955	0.9866	0.9801	0.9722	0.9649	0.9578	0.9505	0.9422	0.9345	0.9284	0.9201	0.9126	0.9067	0.8995	0.8916	0.8848
	100	1.2176	1.2136	1.2071	1.2028	1.2004	1.1952	1.191	1.186	1.1821	1.1769	1.1707	1.1655	1.1612	1.155	1.1495	1.1439	1.1381	1.1313	1.1256	1.119	1.1133	1.1066	1.0998	1.092	1.0874	1.0811	1.0736	1.0676	1.0608	1.0535	1.046	1.0401	1.0338	1.0269	1.0202	1.013	1.0069	1.0003	0.9936	0.9882	0.981	0.976	0.9685	0.9607
	100	1.181	1.1902	1.1876	1.1827	1.1792	1.1734	1.1697	1.1647	1.1604	1.156	1.151	1.1455	1.1395	1.1341	1.1297	1.1232	1.1174	1.1108	1.1052	1.0996	1.0926	1.0858	1.0793	1.0734	1.0666	1.0603	1.0541	1.0481	1.0412	1.034	1.0275	1.0215	1.0149	1.0084	1.0025	0.995	0.988	0.9821	0.9745	0.9686	0.9638	0.9563	0.9495	0.943
	200	1.3645	1.3635	1.3577	1.355	1.353	1.3486	1.3464	1.3434	1.3414	1.3382	1.334	1.3296	1.3259	1.322	1.3176	1.3133	1.3093	1.3045	1.3006	1.2951	1.2893	1.2848	1.2801	1.2743	1.2691	1.2646	1.2581	1.2527	1.2478	1.2429	1.2373	1.232	1.2266	1.2205	1.2159	1.2099	1.2043	1.1992	1.1925	1.187	1.1816	1.1768	1.17	1.1653
	200	1.3279	1.337	1.3335	1.3299	1.3264	1.3225	1.3199	1.3162	1.3127	1.3107	1.3054	1.3018	1.2971	1.2933	1.2888	1.2837	1.2794	1.2751	1.2703	1.2645	1.2599	1.2552	1.2498	1.2451	1.2396	1.2353	1.2276	1.2246	1.2191	1.2142	1.2089	1.2024	1.1979	1.1922	1.1891	1.182	1.1765	1.1705	1.1645	1.1609	1.155	1.1496	1.1435	1.138
	350	1.4533	1.4497	1.4439	1.4405	1.4386	1.4379	1.4357	1.4324	1.4278	1.4284	1.4208	1.4176	1.4144	1.4106	1.407	1.4039	1.3994	1.3935	1.3921	1.3876	1.3812	1.3787	1.3718	1.3691	1.3646	1.3599	1.3548	1.3506	1.3457	1.3404	1.3335	1.3312	1.3266	1.3203	1.3156	1.3118	1.3066	1.302	1.2951	1.2906	1.2862	1.28	1.2746	1.2684
	350	1.4482	1.4492	1.4468	1.4424	1.4386	1.4343	1.431	1.4281	1.4244	1.4208	1.4184	1.4143	1.4095	1.4054	1.4025	1.3981	1.3939	1.3878	1.3846	1.3815	1.3762	1.372	1.3692	1.3628	1.358	1.3528	1.3485	1.3439	1.339	1.3331	1.3288	1.3246	1.319	1.314	1.3092	1.3046	1.2978	1.294	1.2883	1.2825	1.2787	1.2728	1.2678	1.2626
	500	1.5793	1.5759	1.5718	1.5714	1.5687	1.5681	1.5646	1.5626	1.5599	1.5561	1.5535	1.55	1.5444	1.5426	1.5383	1.5359	1.5315	1.5271	1.5254	1.5199	1.5142	1.5114	1.5082	1.505	1.4993	1.4958	1.4911	1.486	1.4819	1.4763	1.4727	1.4667	1.4646	1.4589	1.4541	1.448	1.4427	1.4385	1.4329	1.4279	1.4227	1.4181	1.4107	1.4059
	500	1.5158	1.5149	1.5106	1.5073	1.5049	1.5035	1.4982	1.4961	1.4952	1.49	1.4866	1.4834	1.4815	1.4768	1.4727	1.472	1.4662	1.463	1.46	1.4557	1.451	1.4472	1.4436	1.4371	1.4344	1.4311	1.4254	1.4209	1.4179	1.4133	1.4105	1.4036	1.3998	1.3961	1.3904	1.3868	1.3813	1.3773	1.3711	1.3677	1.3618	1.3576	1.3534	1.3471
	1000	2.1675	2.1648	2.1618	2.1639	2.1604	2.1595	2.1614	2.1598	2.1574	2.1574	2.155	2.1544	2.1512	2.1496	2.146	2.1452	2.1409	2.141	2.1357	2.1353	2.1332	2.131	2.1261	2.1262	2.1236	2.1193	2.1144	2.1161	2.1122	2.1078	2.1058	2.1013	2.1017	2.0954	2.0942	2.0908	2.0887	2.0837	2.081	2.0773	2.0753	2.0741	2.0684	2.0618
	1000	2.1394	2.1367	2.1302	2.1269	2.125	2.1227	2.1215	2.1181	2.1197	2.1159	2.1146	2.1127	2.1089	2.1078	2.1064	2.1056	2.1021	2.0994	2.0978	2.0941	2.0916	2.0894	2.0846	2.08	2.0779	2.0723	2.0709	2.0666	2.0655	2.0603	2.0567	2.053	2.0501	2.0475	2.0425	2.0396	2.0342	2.0337	2.0264	2.0239	2.0186	2.0138	2.0113	2.0061

## Sheet: Figure 5a
	Source Data for figure 5a. Raw peak area after LCMS determination of phenylalanine, tyrosine, tryptophan and shikimate content in the leaves of Nicotiana benthamiana upon transient expression of Brachypodium DHS genes and a TdTomato negative control. Each construct was infiltrated five times into five independent plants (Plant 1 to 5), with each plant having each of the four constructs once.
	Construct	Plant	g fresh weight extracted	Phenylalanine	Tyrosine	Shikimate	Tryptophan
	TdTomato	Plant 1	0.0175	2488286	652417	527024	436881
		Plant 2	0.0191	2184132	892440	779889	502990
		Plant 3	0.023	2777173	1210882	906213	682995
		Plant 4	0.0224	3118242	1070527	955084	650549
		Plant 5	0.019	3050572	1105278	739653	658962
	BdDHS1b	Plant 1	0.0194	30807034	4369676	2685404	1725369
		Plant 2	0.0201	46051409	8838330	1898220	2534919
		Plant 3	0.0171	31719175	9012218	2416412	2553658
		Plant 4	0.0217	65202396	12178591	4772186	2713421
		Plant 5	0.023	75878252	11018102	3416249	3289952
	BdDHS1a	Plant 1	0.0158	2372511	480256	769071	281488
		Plant 2	0.0193	3392475	1081902	733437	429806
		Plant 3	0.0173	3215290	1035685	731720	478703
		Plant 4	0.0186	4176579	1326184	857829	686643
		Plant 5	0.027	5548863	1467699	1042958	520402
	BdDHS2	Plant 1	0.0224	2207758	680305	1130157	279803
		Plant 2	0.0157	1404158	550412	629415	189318
		Plant 3	0.0175	1589862	719064	768674	232496
		Plant 4	0.0164	2314405	940737	803941	530978
		Plant 5	0.0195	1996835	988025	520538	453199

## Sheet: Figures 5b-c
	Source Data for figure 5b-c. Raw peak area after LCMS determination of phenylalanine, tyrosine, and shikimate content in the leaves of Nicotiana benthamiana upon transient co-expression of Brachypodium TyrA1, TyrA2 and TyrAnc with the DHS1b or DHS2 genes. YPet and TdTomato were used as negative controls. Each combination of two genes was infiltrated six times into five independent plants (replica…
	Construct	Replicate	grams fresh weight extracted	Phenylalanine	Tyrosine	Shikimate	Norvaline (internal standard)
	TdTom + BdTyrA1	A	0.0303	3529738	11714837	1724787	17663897
		B	0.03	4143821	13534534	1139446	13342619
		C	0.0261	2350586	10473559	1609537	11706076
		D	0.0324	5379938	27901456	2369143	18172356
		E	0.0247	2367209	8146313	1337739	12315544
		F	0.0381	5559306	26506967	2506227	16897206
	TdTom + BdTyrA2	A	0.0218	3047801	1563323	1451165	19063687
		B	0.0281	4439138	1941144	2072819	14312977
		C	0.0249	4139585	2007987	1300575	18703510
		D	0.0333	3113367	1433814	1511352	16730089
		E	0.02	2428582	963664	1100060	19866152
		F	0.0276	2834745	1945396	1740652	14964037
	TdTom + BdTyrAnc	A	0.0277	1189430	262619889	2862469	17921691
		B	0.0282	1085560	244766789	3764043	17380110
		C	0.032	898964	146437551	2817579	11732307
		D	0.036	1313814	323151896	4757389	12992477
		E*	0.0341	43822*	6169582*	174899*	0*
		F	0.0213	1548120	154513677	4083870	19083990
	BdDHS1b + YPet	A	0.0252	174819349	21396307	45250623	16485746
		B	0.026	266015749	31987173	47273310	16298973
		C	0.0364	428544934	53023499	63597379	16639048
		D	0.0271	211946867	24843589	19050070	18758096
		E	0.0334	139579822	19426131	57711301	18281891
		F	0.0327	363861177	43011451	66184708	17377397
	BdDHS1b + BdTyrA1	A	0.0257	115721884	301506410	50126769	18490139
		B	0.0275	67977408	158604051	25480020	17888684
		C	0.0313	174855780	553899705	76954656	17114967
		D	0.0254	153176306	318545066	66557096	13137648
		E	0.0359	168276814	470899334	59681610	16695976
		F	0.0243	147993334	290825851	43760715	16412988
	BdDHS1b + BdTyrA2	A	0.025	146240554	39192582	22570486	17006232
		B	0.028	153274277	35227031	50417657	14180418
		C	0.0307	396233273	73473094	56508204	17874150
		D	0.0237	64208958	12217974	15015817	11176017
		E	0.0377	291503500	63116865	35943558	16341765
		F	0.0254	290986452	54368396	38734007	18188331
	BdDHS1b + BdTyrAnc	A	0.0218	19958125	544487905	77882824	10478612
		B	0.0278	31083343	672778929	183357017	14219598
		C	0.0288	20093294	547389297	60079607	15826511
		D	0.0319	22795931	1028339804	50590945	18699334
		E	0.0327	57968088	1118757118	153417341	18411964
		F	0.0295	53625460	831537182	267715127	17214790
	BdDHS2 + YPet	A	0.0295	6388679	3620944	1691920	17261384
		B	0.0235	5453989	2356676	2075559	17774798
		C	0.0366	4543909	2400418	1705776	13220938
		D	0.0295	4138283	3855839	2183825	15414614
		E	0.0252	4480683	1663559	1238498	20313034
		F	0.0258	5266940	3491600	1694345	18561725
	BdDHS2 + BdTyrA1	A	0.0242	2979216	10762054	1929241	16942477
		B	0.0321	3607492	14390509	1359341	13035243
		C	0.0261	4472413	15805592	1663795	17313617
		D	0.0317	2446532	11648293	1937854	14333000
		E	0.0303	2797641	8694937	1574308	15860995
		F	0.0357	3199854	9184992	1799799	15477837
	BdDHS2 + BdTyrA2	A	0.0338	2729905	2558328	2909707	15248168
		B	0.0332	4221918	2313980	1916217	15863892
		C	0.0427	6557861	3601639	2096846	17905635
		D	0.0268	3218226	2781919	2146426	15342700
		E	0.036	3766757	2816286	2219306	16007941
		F	0.0346	2696270	1903006	2291349	16244059
	BdDHS2 + BdTyrAnc	A	0.0335	1138091	203273960	4300804	12380990
		B	0.0375	1570035	275247037	3142383	15300695
		C	0.0356	1331303	240115921	4773954	14959622
		D	0.0289	924719	160718361	3322694	15907211
		E	0.0328	1610762	247896421	2859622	12289248
		F	0.0327	1393251	252214654	4807963	14116134
	TdTom + YPet	A	0.0378	6756986	2470280	2833520	13489990
		B	0.0248	3269815	1306995	1683192	14145105
		C	0.0262	4737398	1466747	1973314	12724245
		D	0.0307	4980991	1362686	0	14662652
		E	0.0321	4927050	1603435	2022704	13871747
		F	0.0293	2961513	1458196	2250366	15653747
